# Supplementary material for: Anti-SARS-CoV-2 antibody among SARS-CoV-2 vaccinated vs post-infected blood donors in a tertiary hospital, Bangkok, Thailand
Source: PLoS One. 2023 May 18;18(5):e0285737. doi: 10.1371/journal.pone.0285737 (PMC10194992; doi:10.1371/journal.pone.0285737)
Supplement: S1 File — (XLSX) [file pone.0285737.s002.xlsx]

## Sheet: data file for PLOS ONE 
study no	age	sex	resident area	S/coIgG NC	IgG NC result	S/coIgG SP	IgG SP result	no vaccine	V1	V2	V3	V4	infection	date infection		duration
1	41	M	Bangkok	0.08	neg	4477.9	pos	2	SV	AZ			no
2	23	M	Bangkok	0.55	neg	16444.5	pos	3	SV	SV	SV		no
3	51	M	Bangkok	1.49	pos	12972.8	pos	2	AZ	AZ			yes	2021-08-01
4	23	M	Bangkok	0.31	neg	1343.3	pos	2	AZ	AZ			no
5	37	M	Bangkok	0.03	neg	989.7	pos	2	AZ	AZ			no
6	21	M	Bangkok	0.06	neg	677.6	pos	2	SV	AZ			no
7	32	F	Nonthaburi	0.28	neg	4707.4	pos	3	SV	AZ	AZ		no
8	23	M	Bangkok	0.65	neg	2717.1	pos	2	AZ	AZ			yes	2021-07-01	*
9	46	M	Bangkok	0.05	neg	1813.8	pos	2	AZ	AZ			no
10	22	M	Bangkok	0.04	neg	753.8	pos	2	SV	AZ			no
11	51	M	Bangkok	0.07	neg	2825.4	pos	2	AZ	AZ			no
12	42	M	Samut sakorn	0.05	neg	1.6	neg	0					no
13	29	F	Bangkok	0.09	neg	1189.5	pos	2	AZ	AZ			no
14	55	F	Bangkok	0.06	neg	960.9	pos	2	AZ	AZ			no
15	32	F	Nonthaburi	0.53	neg	7951.4	pos	3	SV	AZ	AZ		no
16	23	F	Bangkok	0.08	neg	353.7	pos	2	AZ	AZ			no
17	55	F	Bangkok	1.05	neg	217.7	pos	2	SP	SP			no
18	58	M	Bangkok	0.43	neg	4335.3	pos	3	SV	SV	SV		no
19	37	M	Bangkok	0.04	neg	6.3	neg	2	SP	SP			no
20	52	M	Nonthaburi	0.04	neg	1283.2	pos	2	AZ	AZ			no
21	25	F	Nonthaburi	0.12	neg	911.9	pos	2	AZ	AZ			no			21
22	29	F	Bangkok	0.15	neg	1704.8	pos	3	SV	SV	SV		no			27
23	50	M	Bangkok	0.05	neg	5488.2	pos	2	AZ	AZ			no			3
24	42	M	Bangkok	0.03	neg	839.8	pos	3	SV	SV	SV		yes	NA		8
25	25	M	Bangkok	0.03	neg	3428.4	pos	2	AZ	AZ			no			24
26	69	M	Samut sakorn	0.06	neg	8386	pos	3	SV	SV	SV		no			30
27	30	F	Bangkok	0.27	neg	8584.4	pos	3	SV	SV	SV		no			32
28	57	M	Bangkok	0.05	neg	8990.6	pos	3	SV	SV	SV		no			72
29	32	M	Pathomthani	0.4	neg	2607.6	pos	3	SV	SV	SV		no			78
30	31	M	Bangkok	1.73	pos	4242	pos	3	SV	SV	SV		yes	2021-08-01		13
31	59	F	Nonthaburi	0.04	neg	615.3	pos	2	AZ	AZ			no			32
32	31	F	Bangkok	0.85	neg	7586.9	pos	2	AZ	PZ			yes	NA		24
33	36	M	Supanburi	0.36	neg	231.9	pos	2	ได้รับวัคซีน2เข็ม/จำข้อมูลไม่ได้				no			51
34	41	F	Bangkok	0.18	neg	4223.1	pos	3	SV	SV	SV		no			113
35	37	F	Bangkok	0.09	neg	6566.7	pos	2	AZ	AZ			no			30
36	45	F	Nonthaburi	0.02	neg	506.2	pos	2	AZ	AZ			no			18
37	30	M	Bangkok	0.45	neg	10827.7	pos	3	SV	SV	SV		no			18
38	51	F	Pathomthani	0.51	neg	11363.5	pos	3	SV	SV	SV		no			51
39	43	M	Bangkok	0.04	neg	877.8	pos	2	AZ	AZ			no
40	25	M	Bangkok	0.03	neg	1807.3	pos	2	AZ	AZ			no
41	27	F	Bangkok	0.15	neg	5824.2	pos	2	SV	SV			no			45
42	50	F	Bangkok	0.05	neg	1018.9	pos	2	AZ	AZ			no			141
43	33	F	Bangkok	0.13	neg	496.6	pos	2	AZ	AZ			no			134
44	21	M	Samut sakorn	0.14	neg	379.9	pos	2	AZ	AZ			no			70
45	30	F	Nakorn Pathom	0.56	neg	5610.1	pos	3	SV	SV	SV		no			63
46	38	M	Nakorn Sawan	0.07	neg	39956.2	pos	2	AZ	PZ			no			144
47	40	M	Chiengmai	0.13	neg	35886.1	pos	2	AZ	PZ			no			55
48	26	M	Samut prakarn	0.06	neg	4492.4	pos	2	AZ	AZ			no			65
49	30	M	Nakorn Pathom	0.05	neg	2055.7	pos	2	AZ	AZ			no			68
50	31	M	Bangkok	0.17	neg	8640.4	pos	3	SV	SV	SV		no			97
51	43	F	Bangkok	0.78	neg	5158.4	pos	2	AZ	AZ			yes	2021-08-10		97
52	45	F	Bangkok	0.06	neg	557	pos	2	AZ	AZ			no			82
53	30	M	Nonthaburi	0.28	neg	6565.2	pos	3	SV	SV	SV		no			89
54	28	F	Bangkok	0.27	neg	3289.7	pos	3	SV	SV	SV		no			46
55	51	F	Bangkok	0.06	neg	1363.3	pos	2	AZ	AZ			no			73
56	41	F	Bangkok	0.07	neg	1651	pos	3	SV	SV	SV		no			126
57	44	F	Bangkok	0.22	neg	25	neg	2	SP	SP			no			67
58	25	F	Bangkok	0.25	neg	8656.3	pos	3	SV	SV	SV		no			97
59	29	F	Nonthaburi	0.26	neg	37845.1	pos	3	SV	SV	SV		no			105
60	28	F	Pathomthani	0.22	neg	9269.3	pos	3	SV	SV	SV		no			341
61	54	M	Bangkok	0.23	neg	184.7	pos	2	SP	SP			no			97
62	50	M	Nonthaburi	0.02	neg	975	pos	2	AZ	AZ			no			67
63	56	M	prachubkerekan	0.03	neg	2180.5	pos	2	AZ	AZ			no			97
64	46	F	Bangkok	0.12	neg	2031.5	pos	2	AZ	AZ			no			30
65	21	F	Bangkok	0.02	neg	3295.7	pos	2	AZ	AZ			no			67
66	51	M	Bangkok	0.11	neg	85.7	pos	2	SV	SV			no			162
67	44	M	Bangkok	0.09	neg	1625.2	pos	3	SV	AZ	AZ		no			66
68	40	M	Bangkok	0.03	neg	31886	pos	3	SP	SP	SP		no			50
69	44	M	Bangkok	0.04	neg	2429.3	pos	2	AZ	AZ			no			105
70	30	M	Nonthaburi	0.9	neg	4948.1	pos	3	SV	SV	SV		no			85
71	30	F	Bangkok	0.1	neg	7685.9	pos	3	SV	SV	SV		no			98
72	50	M	Bangkok	0.03	neg	237.3	pos	3	SP	SP	SP		no			97
73	57	F	Bangkok	0.59	neg	933.4	pos	3	SV	SV	SV		no			53
74	28	M	Bangkok	0.08	neg	2687	pos	3	SV	SV	SV		no			69
75	51	F	Bangkok	0.01	neg	2360.9	pos	2	AZ	AZ			no			35
76	27	M	Bangkok	0.03	neg	3248.4	pos	2	AZ	AZ			no			62
77	41	M	Ayuttaya	0.02	neg	1159.6	pos	2	SV	AZ			no			23
78	40	F	Samut sakorn	0.03	neg	929.7	pos	2	AZ	AZ			no			83
79	46	F	Bangkok	0.11	neg	2493.7	pos	3	SV	SV	SV		no			86
80	51	F	Bangkok	0.39	neg	6850.9	pos	3	SV	SV	SV		no			86
81	44	F	Petchaburi	0.06	neg	6257.7	pos	2	SV	AZ			no			35
82	50	F	Bangkok	0.49	neg	12036.7	pos	3	SP	SP	SP		no			101
83	40	F	Bangkok	0.04	neg	3238.9	pos	2	SV	AZ			no			83
84	48	F	Bangkok	0.03	neg	397.2	pos	2	AZ	AZ			no			61
85	40	M	Nakorn Pathom	0.04	neg	1453.6	pos	2	AZ	AZ			no			69
86	51	M	Nonthaburi	0.03	neg	1469.9	pos	0					no			82
87	20	F	Bangkok	0.33	neg	653.1	pos	3	SV	SV	SV		no			99
88	20	F	Bangkok	2.04	pos	40001	pos	3	SV	SV	SV		no			97
89	44	M	Supanburi	0.12	neg	81.7	pos	2	SV	SV			no			65
90	19	F	Bangkok	1.21	neg	14421.3	pos	3	SV	SV	SV		no			71
91	42	F	Nonthaburi	0.12	neg	5594.2	pos	3	SV	SV	SV		no			41
92	31	M	Samut prakarn	0.07	neg	2573.1	pos	3	SV	SV	SV		no			97
93	52	F	Nonthaburi	0.04	neg	302.4	pos	2	AZ	AZ			no			130
94	57	F	Pathomthani	0.04	neg	1064	pos	2	AZ	AZ			no			111
95	50	F	Bangkok	0.1	neg	1053.4	pos	2	AZ	AZ			no			74
96	37	F	Bangkok	0.47	neg	12857.2	pos	3	SV	SV	SV		no			26
97	59	M	Bangkok	0.02	neg	4299.4	pos	2	SV	AZ			no			103
98	35	M	Bangkok	0.17	neg	2297.9	pos	3	SV	SV	SV		no			83
99	26	M	Bangkok	1.02	neg	689.7	pos	2	SP	SP			no			84
100	37	M	Nonthaburi	0.02	neg	1236.3	pos	2	AZ	AZ			no			105
101	41	M	Bangkok	0.02	neg	5703.8	pos	3	SV	SV	SV		no			64
102	18	M	Bangkok	0.38	neg	1907.1	pos	2	AZ	AZ			no			248
103	50	F	Bangkok	0.05	neg	679.3	pos	2	AZ	AZ			no			89
104	40	F	Nonthaburi	0.03	neg	8613.1	pos	3	SV	SV	SV		no			89
105	22	F	Bangkok	0.11	neg	2870.2	pos	3	SV	SV	SV		no			42
106	28	M	Bangkok	7.78	pos	40001	pos	2	SV	SV			no			69
107	38	F	Bangkok	0.08	neg	1112.4	pos	2	SV	SV			no			74
108	28	F	Bangkok	9.03	pos	4179.8	pos	2	SP	SP			no			90
109	49	F	Bangkok	0.02	neg	2108.4	pos	2	AZ	AZ			no			65
110	32	M	Bangkok	1.16	neg	78.6	pos	0					no			103
111	40	F	Bangkok	0.03	neg	1671.3	pos	2	AZ	AZ			no			112
112	27	M	Bangkok	0.52	neg	208.3	pos	2	SP	SP			no			115
113	38	M	Bangkok	2.6	pos	8034.8	pos	2	SV	AZ			yes	2021-06-01	*	103
114	28	M	Nonthaburi	0.05	neg	4390.5	pos	2	PZ	PZ			no			73
115	28	M	Bangkok	0.04	neg	1841.3	pos	2	AZ	AZ			no			103
116	41	M	Bangkok	0.07	neg	849.4	pos	2	AZ	AZ			no			90
117	58	F	Bangkok	0.26	neg	1192.7	pos	2	AZ	AZ			no			34
118	26	F	Nakorn Pathom	0.13	neg	717.5	pos	2	AZ	AZ			no			104
119	55	F	Bangkok	0.04	neg	3657.6	pos	2	AZ	AZ			no			105
120	53	F	Bangkok	0.25	neg	4606	pos	3	SV	SV	SV		no			42
121	28	F	Nakorn Sawan	0.04	neg	553.5	pos	2	AZ	PZ			no			104
122	45	F	Bangkok	0.05	neg	91.2	pos	2	AZ	AZ			no			66
123	41	F	Bangkok	0.21	neg	1887.7	pos	3	SV	SV	SV		no			85
124	55	F	Nonthaburi	0.03	neg	656.9	pos	2	AZ	AZ			no			58
125	28	F	Bangkok	0.16	neg	11256.4	pos	3	SV	SV	SV		no			74
126	19	F	Nonthaburi	0.03	neg	447.1	pos	2	AZ	AZ			no			96
127	29	M	Bangkok	23	neg	28461.2	pos	3	SP	SP	SP		no			102
128	40	F	Chonburi	0.32	neg	8733.5	pos	3	SP	SP	SP		no			106
129	58	M	Bangkok	0.02	neg	7638.1	pos	3	SV	SV	SV		no			298
130	37	M	Bangkok	0.12	neg	1727.4	pos	2	AZ	AZ			no			65
131	43	M	Sraburi	0.02	neg	2703.5	pos	2	AZ	AZ			no			42
132	40	M	Bangkok	0.02	neg	2361.3	pos	2	AZ	AZ			no			75
133	41	M	Nakorn Pathom	0.03	neg	615.7	pos	1	AZ				no			66
134	31	M	Bangkok	2.21	pos	13891.7	pos	3	SV	SV	SV		yes	2021-08-01	*	12
135	52	F	Nonthaburi	0.07	neg	5004.2	pos	3	SV	SV	SV		no			74
136	41	F	Petchaburi	0.14	neg	494.7	pos	2	AZ	AZ			no			19
137	38	F	prachubkerekan	0.5	neg	97.5	pos	2	AZ	AZ			no			39
138	46	M	Nonthaburi	0.04	neg	3378.2	pos	3	SV	SV	SV		no			87
139	56	M	Nonthaburi	0.02	neg	432.5	pos	2	AZ	AZ			no			67
140	39	M	Bangkok	0.1	neg	5476.7	pos	3	SV	SV	SV		no			102
141	58	F	Bangkok	0.31	neg	8591.4	pos	3	SV	SV	SV		no			104
142	35	M	Nakorn Pathom	0.33	neg	5544.9	pos	3	SV	SV	SV		no			37
143	50	M	Ayuttaya	0.09	neg	248.6	pos	2	AZ	AZ			no			66
144	37	M	Bangkok	0.54	neg	4396.6	pos	2	AZ	AZ			yes	2021-10-16		84
145	53	M	Bangkok	0.03	neg	611.7	pos	2	AZ	AZ			no			119
146	35	M	Nakorn Pathom	0.13	neg	197.7	pos	2	SP	SP			no			92
147	47	F	Samut sakorn	0.08	neg	20610.8	pos	3	SV	SV	SV		no			75
148	46	M	Bangkok	0.14	neg	591.9	pos	2	AZ	AZ			no			90
149	38	M	Bangkok	3.16	pos	450	pos	2	SP	SP			yes	2021-08-05		75
150	38	M	Bangkok	0.09	neg	3830.3	pos	3	SV	SV	SV		no			60
151	22	F	Nonthaburi	0.17	neg	1984.3	pos	2	SV	AZ			no			82
152	38	M	Bangkok	0.19	neg	3867.5	pos	3	SV	SV	SV		no			103
153	37	F	Nonthaburi	0.08	neg	978.6	pos	2	AZ	AZ			no			136
154	43	M	Nonthaburi	0.04	neg	16662.9	pos	1	PZ				no			103
155	22	M	Bangkok	0.37	neg	389.9	pos	2	AZ	AZ			no			105
156	25	M	Nakorn Pathom	0.87	neg	662.4	pos	2	SP	SP			no			334
157	41	M	Bangkok	0.06	neg	1393.1	pos	2	AZ	AZ			no			82
158	43	F	Bangkok	0.05	neg	1967.8	pos	3	SV	SV	SV		no			75
159	39	M	Bangkok	0.1	neg	1501.5	pos	3	SV	SV	SV		no			84
160	55	M	Bangkok	0.04	neg	612.8	pos	2	AZ	AZ			no			75
161	41	M	Bangkok	0.07	neg	0	neg	0					no			84
162	42	M	Samut sakorn	6.46	pos	20433	pos	2	SV	SV			yes	2021-10-08		89
163	25	F	Bangkok	0.14	neg	5644.3	pos	3	SV	SV	SV		no			119
164	39	F	Srakaew	0.02	neg	7.2	neg	0					no			104
165	23	M	Bangkok	0.13	neg	2455.3	pos	3	SV	SV	SV		no			119
166	24	M	Bangkok	0.06	neg	1844.1	pos	3	SV	SV	SV		no			45
167	59	F	Bangkok	6.02	pos	25353.2	pos	3	SV	SV	SV		no			114
168	56	F	Samut songkram	0.04	neg	573.2	pos	2	AZ	AZ			no			57
169	53	F	Pathomthani	0.03	neg	805.9	pos	2	AZ	AZ			no			60
170	46	F	Bangkok	0.08	neg	3436.4	pos	3	SP	SP	SP		no			107
171	49	M	Nonthaburi	0.12	neg	11386.5	pos	3	SV	SV	SV		no
172	41	F	Nonthaburi	0.17	neg	9320.2	pos	3	SV	SV	SV		no			76
173	38	M	Bangkok	0.14	neg	5331.5	pos	2	SV	AZ			no			78
174	46	M	Pathomthani	0.21	neg	2568.2	pos	2	AZ	AZ			no			356
175	47	F	Nakorn Pathom	0.07	neg	7707	pos	3	SV	AZ	AZ		no			101
176	49	F	Bangkok	0.03	neg	908.1	pos	2	AZ	AZ			no			98
177	42	F	Bangkok	0.01	neg	670.5	pos	2	AZ	AZ			no			80
178	47	M	Nonthaburi	0.64	neg	316	pos	2	SV	AZ			no			72
179	28	F	Bangkok	0.08	neg	1562.6	pos	2	AZ	AZ			no			98
180	24	F	Bangkok	0.32	neg	1342.7	pos	3	SV	SV	SV		no			49
181	32	M	Nonthaburi	9.53	pos	20063.1	pos	3	SV	SV	SV		no			99
182	49	F	Nakorn Pathom	0.3	neg	1752.8	pos	3	SV	SV	SV		no			43
183	41	F	Bangkok	0.42	neg	4885.6	pos	3	SV	SV	SV		no			83
184	50	F	Bangkok	0.03	neg	1764.9	pos	2	AZ	AZ			no			110
185	19	F	Bangkok	0.09	neg	17919.6	pos	3	SV	SV	SV		no			77
186	20	F	Roiet	0.26	neg	11667.5	pos	3	SV	SV	SV		no			80
187	29	M	Nonthaburi	0.58	neg	2254.2	pos	3	SV	SV	SV		no			107
188	18	M	Nakorn Pathom	0.25	neg	153.3	pos	2	SP	SP			no			67
189	19	M	Nakorn Pathom	0.06	neg	19842	pos	2	AZ	PZ			no			100
190	49	M	Bangkok	0.03	neg	1508.3	pos	2	SV	AZ			no			82
191	33	M	Bangkok	0.04	neg	2610.3	pos	3	SV	SV	SV		no			106
192	34	M	Bangkok	0.02	neg	301.5	pos	2	AZ	AZ			no			95
193	23	M	Pathomthani	0.26	neg	70.5	pos	2	SV	SV			no			74
194	59	F	Nonthaburi	0.07	neg	253	pos	2	AZ	AZ			no			89
195	45	F	Bangkok	0.03	neg	1294.1	pos	2	AZ	AZ			no			111
196	43	M	Bangkok	0.03	neg	1199.3	pos	2	AZ	AZ			no			74
197	42	F	Chantaburi	0.05	neg	1422.6	pos	2	AZ	AZ			no			112
198	21	F	Nonthaburi	0.04	neg	658.2	pos	2	AZ	AZ			no			81
199	56	F	Bangkok	0.07	neg	242.4	pos	2	AZ	AZ			no			90
200	29	F	Samut sakorn	0.2	neg	178.5	pos	2	SP	SP			no			50
201	59	F	Nonthaburi	0.11	neg	2473.7	pos	3	SV	SV	SV		no			364
202	30	F	Bangkok	0.06	neg	1780.2	pos	2	AZ	AZ			no			105
203	33	M	Bangkok	0.03	neg	2067.9	pos	3	SV	SV	SV		no			111
204	45	M	Bangkok	0.46	neg	10002.1	pos	3	SV	SV	SV		no			67
205	23	M	Bangkok	0.22	neg	4216.1	pos	3	SV	SV	SV		no			50
206	48	F	Samut prakarn	0.02	neg	98.9	pos	2	AZ	AZ			no			108
207	28	F	Nonthaburi	0.06	neg	3505.9	pos	3	SV	AZ	AZ		no			66
208	54	F	Nonthaburi	0.11	neg	4722.1	pos	3	SV	SV	SV		no			108
209	46	M	Nonthaburi	0.06	neg	493.9	pos	2	AZ	AZ			no			112
210	30	F	Pathomthani	0.04	neg	898	pos	2	AZ	AZ			no			96
211	60	M	Bangkok	0.04	neg	17869.7	pos	3	SV	SV	SV		no			42
212	38	F	Nonthaburi	1.28	neg	40001	pos	3	SV	SV	SV		no			33
213	37	F	Nonthaburi	0.28	neg	40001	pos	3	SV	SV	SV		no			398
214	28	F	Nakorn Pathom	0.17	neg	7459.1	pos	3	SV	SV	SV		no			106
215	52	M	Chainart	0.06	neg	3237.4	pos	3	SV	SV	SV		no			98
216	20	M	Bangkok	0.45	neg	30424.3	pos	3	SV	SV	SV		no			82
217	33	F	Pathomthani	0.1	neg	589	pos	2	SV	AZ			no			110
218	43	M	Bangkok	0.39	neg	236	pos	2	SP	SP			no			143
219	26	M	Nonthaburi	0.05	neg	132.4	pos	2	AZ	AZ			no			91
220	38	M	Pathomthani	0.05	neg	576.9	pos	2	SV	AZ			no			84
221	36	F	Bangkok	0.49	neg	1962	pos	2	AZ	AZ			no			84
222	25	F	Bangkok	1.38	neg	40001	pos	3	SV	SV	SV		no			114
223	36	M	Bangkok	0.04	neg	599.3	pos	2	AZ	AZ			no			235
224	40	M	Surat thani	0.18	neg	10492.5	pos	3	SV	SV	SV		no			44
225	41	F	Nonthaburi	4.33	pos	9675.1	pos	2	AZ	AZ			yes	2021-09-28		96
226	38	F	Samut prakarn	0.02	neg	517.1	pos	2	AZ	AZ			no			435
227	34	M	Bangkok	0.06	neg	1458.9	pos	2	AZ	AZ			no			54
228	49	F	Bangkok	0.03	neg	2184.6	pos	2	AZ	AZ			no			129
229	23	F	Nonthaburi	0.09	neg	1657.9	pos	2	AZ	AZ			no			450
230	42	M	Nonthaburi	0.14	neg	40001	pos	3	SV	SV	SV		no			127
231	53	F	Bangkok	0.07	neg	6631.1	pos	3	SV	SV	SV		no			97
232	37	M	Nonthaburi	0.1	neg	22386.6	pos	2	AZ	PZ			no			76
233	48	F	Bangkok	0.04	neg	1236.2	pos	2	จำไม่ได้	AZ			no			72
234	39	F	Pathomthani	0.24	neg	18529	pos	3	SP	SP	SP		no			78
235	29	M	Nonthaburi	0.17	neg	666.9	pos	2	AZ	AZ			no			141
236	45	M	Nonthaburi	0.03	neg	812.3	pos	2	SV	AZ			no			94
237	45	M	Petchaburi	0.04	neg	1792.3	pos	2	SV	AZ			no			123
238	50	F	Bangkok	0.08	neg	25.9	neg	2	SP	SP			no			103
239	28	F	Bangkok	0.07	neg	24002.4	pos	2	MD	MD			no			127
240	24	F	Bangkok	0.37	neg	785.4	pos	2	AZ	AZ			no			45
241	49	M	Bangkok	0.02	neg	1971.8	pos	1	PZ				no			167
242	43	M	Bangkok	0.1	neg	1292.4	pos	2	AZ	AZ			no			69
243	21	F	Bangkok	0.05	neg	638.6	pos	2	AZ	AZ			no			75
244	44	M	Nonthaburi	0.03	neg	2509.1	pos	2	AZ	AZ			no			44
245	28	F	Nonthaburi	0.06	neg	618	pos	2	AZ	AZ			no			133
246	52	F	Rayong	0.04	neg	2255.5	pos	2	SV	AZ			no			129
247	40	F	Bangkok	0.03	neg	4.5	neg	0					no			109
248	33	F	Nonthaburi	3.09	pos	36800.4	pos	3	SP	SP	SP		yes	2021-07-17		111
249	27	M	Petchaburi	0.63	neg	13881.5	pos	3	SV	SV	SV		no			121
250	25	M	Bangkok	0.02	neg	394.7	pos	2	AZ	AZ			no			105
251	50	M	Bangkok	0.03	neg	1473.5	pos	2	AZ	AZ			no			111
252	42	F	Nakorn Pathom	0.32	neg	32.9	neg	2	SP	SP			no			124
253	20	M	Bangkok	0.34	neg	2783.7	pos	3	SV	SV	SV		no			131
254	43	F	Rachaburi	0.03	neg	986.2	pos	2	SV	AZ			no			67
255	55	F	Bangkok	0.1	neg	5904.6	pos	2	AZ	AZ			no			118
256	43	F	Bangkok	0.06	neg	1954.6	pos	2	AZ	AZ			no			103
257	50	M	Nonthaburi	0.04	neg	30514.1	pos	3	SV	SV	SV		no			69
258	40	F	Nakorn Pathom	1.55	pos	4536.3	pos	3	SV	SV	SV		no			122
259	32	M	Bangkok	0.03	neg	1749.9	pos	2	AZ	AZ			no			104
260	31	F	Bangkok	0.03	neg	509.2	pos	2	AZ	AZ			no			133
261	28	F	Bangkok	1.43	pos	11190.3	pos	3	SV	SV	SV		no			97
262	23	F	Bangkok	0.21	neg	6168.9	pos	3	SV	SV	SV		no			103
264	57	F	Nonthaburi	0.03	neg	196.4	pos	3	SV	SV	SV		no			65
265	41	F	Nakorn Pathom	0.44	neg	11816.6	pos	3	SP	SP	SP		no			117
266	39	F	Bangkok	0.07	neg	160	pos	2	AZ	AZ			no			64
267	50	F	Pathomthani	0.03	neg	5783.4	pos	2	AZ	AZ			no			164
268	47	M	Nakorn Pathom	0.06	neg	3313.6	pos	2	AZ	AZ			no			505
269	49	M	Bangkok	0.04	neg	763.1	pos	2	AZ	AZ			no			134
270	60	M	Nonthaburi	0.04	neg	1216.7	pos	2	AZ	AZ			no			134
271	51	F	Bangkok	0.02	neg	3658.6	pos	2	AZ	AZ			no			94
272	30	F	Samut prakarn	0.13	neg	218.4	pos	2	SV	SV			no			524
273	37	F	Nonthaburi	0.11	neg	15000.2	pos	3	SV	SV	SV		no			541
274	48	M	Bangkok	0.02	neg	2139.4	pos	3	SV	SV	SV		no			104
275	27	M	Nonthaburi	0.94	neg	17596.8	pos	3	SV	SV	SV		no			79
276	55	M	Bangkok	0.03	neg	3905	pos	3	SV	SV	SV		no			60
277	38	M	Bangkok	0.02	neg	1103.8	pos	2	AZ	AZ			no			60
278	47	F	Nonthaburi	0.11	neg	13980.2	pos	3	SV	SV	SV		no			83
279	38	M	Nonthaburi	0.07	neg	23566.5	pos	3	SV	SV	SV		no			111
280	36	M	Bangkok	0.18	neg	22697.1	pos	3	SV	SV	SV		no			97
281	36	M	Nonthaburi	0.04	neg	390.7	pos	2	AZ	AZ			no			111
282	36	M	Bangkok	0.07	neg	1555.4	pos	2	AZ	AZ			no			63
283	30	F	Lopburi	0.05	neg	2110.2	pos	2	SV	AZ			no			112
284	41	M	Samut prakarn	0.11	neg	79.7	pos	2	SP	SP			no			134
285	21	F	Nonthaburi	1.26	neg	242.9	pos	2	AZ	AZ			no			110
286	35	F	Samut sakorn	2.12	pos	14547.6	pos	2	AZ	AZ			yes	NA		90
287	41	F	Nonthaburi	0.04	neg	470.3	pos	2	AZ	AZ			no			77
288	44	F	Nonthaburi	0.06	neg	1333.6	pos	3	SV	SV	SV		no			138
289	33	M	Chonburi	0.17	neg	8440.2	pos	4	SV	AZ	AZ	PZ	no			590
290	41	F	Bangkok	0.2	neg	104.5	pos	2	SP	SP			no			91
291	23	F	Bangkok	0.25	neg	18904.8	pos	3	SV	AZ	AZ		no			99
292	32	F	Nonthaburi	0.04	neg	2680	pos	1	AZ				no			136
293	31	F	Nonthaburi	0.12	neg	1586	pos	2	AZ	AZ			no			110
294	30	F	Nonthaburi	0.03	neg	1187.4	pos	2	AZ	AZ			no			78
295	45	M	Bangkok	0.09	neg	1226.3	pos	3	SV	SV	SV		no			63
296	48	F	Bangkok	0.03	neg	964.7	pos	2	AZ	AZ			no			69
297	49	M	Bangkok	2.01	pos	4558.1	pos	3	SV	SV	SV		yes	2021-10-01		106
298	44	F	Samut prakarn	1.06	neg	40001	pos	2	AZ	MD			yes	2021-05-01		97
299	47	F	Nonthaburi	0.02	neg	1007.7	pos	2	AZ	AZ			no			110
300	41	M	Bangkok	0.02	neg	418.9	pos	2	AZ	AZ			no			110
301	29	M	Bangkok	0.26	neg	300.4	pos	2	AZ	AZ			no			95
302	58	M	Bangkok	0.18	neg	8427.6	pos	2	SV	PZ			no			110
303	29	F	Bangkok	0.12	neg	4982.8	pos	2	AZ	PZ			no			174
304	42	M	Bangkok	0.08	neg	506.5	pos	2	AZ	AZ			no			592
305	59	M	Bangkok	0.03	neg	1007.9	pos	2	AZ	AZ			no			75
306	53	M	Nonthaburi	0.13	neg	2.9	neg	0					no			110
307	25	F	Bangkok	0.14	neg	6475.9	pos	3	SV	AZ	AZ		no			68
308	28	M	Nakorn Pathom	0.57	neg	291.9	pos	2	SP	SP			no			612
309	40	F	Bangkok	0.14	neg	14072.4	pos	3	SV	SV	SV		no			104
310	45	M	Nonthaburi	0.19	neg	2616.9	pos	3	SV	SV	SV		no			73
311	23	M	Nakorn Rachasema	4.15	pos	4190.7	pos	3	SV	SV	SV		no			625
312	24	F	Nakorn Rachasema	0.21	neg	12750.4	pos	3	SV	SV	SV		no			79
313	34	M	Bangkok	0.07	neg	1184.2	pos	2	AZ	AZ			no			79
314	33	F	Bangkok	0.17	neg	630.7	pos	2	AZ	AZ			no			265
315	51	F	Bangkok	0.09	neg	942.1	pos	2	AZ	AZ			no			135
316	51	M	Bangkok	0.03	neg	173.8	pos	2	AZ	AZ			no			101
317	55	M	Bangkok	0.04	neg	801.1	pos	2	AZ	AZ			no			98
318	42	M	Nonthaburi	0.1	neg	2867.5	pos	3	SV	SV	SV		no			100
319	40	F	Samut sakorn	0.09	neg	552.8	pos	3	SV	SV	SV		no			112
320	53	F	Nonthaburi	0.07	neg	5051.3	pos	3	SV	SV	SV		no			98
321	47	F	Bangkok	0.04	neg	1238.7	pos	2	AZ	AZ			no			135
322	43	F	Nonthaburi	0.16	neg	4063.1	pos	3	SV	SV	SV		no			81
323	29	M	Bangkok	0.34	neg	23117	pos	3	SV	SV	SV		no			61
324	57	M	Bangkok	0.07	neg	5013	pos	3	SV	SV	SV		no			105
325	44	F	Bangkok	0.03	neg	657.3	pos	2	AZ	AZ			no			121
326	45	M	Bangkok	0.04	neg	6.2	neg	0					no			128
327	33	M	Bangkok	0.23	neg	18679.7	pos	3	SV	SV	SV		no			637
328	45	F	Bangkok	0.5	neg	273.7	pos	2	SP	SP			no			72
329	23	M	Bangkok	0.05	neg	895.5	pos	2	AZ	AZ			no			658
330	31	F	Bangkok	0.1	neg	1819.6	pos	3	SV	SV	SV		no			143
331	28	F	Bangkok	0.08	neg	1656.4	pos	3	SV	SV	SV		no			115
332	27	M	Bangkok	0.04	neg	2750.4	pos	1	MD				no			90
333	24	F	Nonthaburi	0.38	neg	41.6	neg	2	SP	SP			no			72
334	57	M	Bangkok	0.02	neg	816.1	pos	2	AZ	AZ			yes	2021-10-01	*	84
335	46	F	Bangkok	3.72	pos	2503.6	pos	2	SP	SP			yes	2021-08-01		712
336	46	M	Nonthaburi	0.1	neg	5420.9	pos	3	SV	SV	SV		no			140
337	24	F	Bangkok	0.63	neg	752.3	pos	2	AZ	AZ			no			87
338	32	F	Bangkok	0.02	neg	1182.8	pos	2	AZ	AZ			no			101
339	33	F	Bangkok	0.54	neg	15918.7	pos	3	SP	SP	SP		no			109
340	46	M	Bangkok	0.02	neg	1978.6	pos	2	AZ	AZ			no			80
341	29	F	Bangkok	0.05	neg	1822.2	pos	2	AZ	AZ			no			116
342	51	F	Nonthaburi	0.03	neg	557.8	pos	2	AZ	AZ			no			80
343	38	F	Bangkok	0.07	neg	3368.8	pos	2	AZ	AZ			no			86
344	57	M	Nonthaburi	0.07	neg	1872.6	pos	3	SV	AZ	AZ		no			116
345	58	M	Bangkok	0.04	neg	1490.6	pos	2	SV	AZ			no			35
346	55	M	Bangkok	0.05	neg	5879.3	pos	3	ฉีดวัคซีนแล้ว3เข็ม แต่จำข้อมูลไม่ได้				no			85
347	52	M	Nonthaburi	0.03	neg	671.9	pos	2	AZ	AZ			no			105
348	46	M	Bangkok	0.3	neg	1731.2	pos	3	SV	SV	SV		no			114
349	48	F	Bangkok	0.05	neg	736.8	pos	2	AZ	AZ			no			120
350	42	F	Samut sakorn	0.08	neg	4299.9	pos	3	SV	SV	SV		no			112
351	47	M	Bangkok	0.13	neg	9973.2	pos	3	SV	SV	SV		no			96
352	33	F	Samut prakarn	0.22	neg	747.5	pos	2	AZ	AZ			no			103
353	24	M	Bangkok	0.23	neg	152.3	pos	2	SP	SP			no			120
354	24	M	Bangkok	2	pos	777.5	pos	0					no			87
355	27	F	Bangkok	0.07	neg	40001	pos	3	SV	SV	SV		no			87
356	49	F	Bangkok	1.52	pos	4443.5	pos	2	SV	AZ			yes	2021-07-01	*	723
357	62	M	Nonthaburi	0.02	neg	115.1	pos	2	AZ	AZ			no			80
358	55	F	Bangkok	0.31	neg	7405.9	pos	3	SV	SV	SV		no			127
359	23	F	Nakorn Sawan	0.71	neg	1558.7	pos	2	SV	AZ			no			74
360	21	M	Roiet	7.27	pos	7326.8	pos	2	SV	AZ			no			85
361	21	M	Samut prakarn	0.03	neg	1344	pos	2	SV	AZ			no			91
362	42	F	Samut sakorn	0.23	neg	5262.8	pos	1	AZ				yes	2021-10-27	*	150
363	19	M	Bangkok	2.3	pos	903.5	pos	3	AZ				yes	2021-07-22		72
364	38	F	Samut sakorn	0.55	neg	3896.1	pos	1	AZ				yes	2021-07-28		95
365	56	M	Lopburi	0.02	neg	221.5	pos	2	AZ	AZ			no			152
366	37	M	Bangkok	0.06	neg	1181.5	pos	2	AZ	AZ			no			122
367	25	F	Bangkok	0.17	neg	13865.1	pos	3	SV	SV	SV		no			86
368	36	M	Nonthaburi	0.3	neg	780.8	pos	2	AZ	AZ			no			80
369	44	M	Bangkok	1.38	neg	18885.1	pos	2	ไม่ระบุ	AZ			no			120
370	19	M	Nakorn Pathom	0.33	neg	13114.2	pos	2	AZ	AZ			no			757
371	59	M	Aungtong	0.08	neg	838	pos	2	SV	AZ			no			92
372	23	F	Aungtong	0.35	neg	5712.7	pos	2	SV	AZ			no			92
373	58	F	Aungtong	0.03	neg	1815.9	pos	2	SV	AZ			no			94
374	37	F	Bangkok	0.15	neg	35292.9	pos	3	SV	SV	SV		no			69
375	30	M	Bangkok	0.04	neg	261.7	pos	2	AZ	AZ			no			145
376	24	F	Bangkok	3.51	pos	1278.5	pos	2	SP	SP			no			132
377	45	M	Nakorn Pathom	0.03	neg	1028.9	pos	2	AZ	AZ			no			123
378	58	M	Bangkok	0.14	neg	49.8	neg	4	AZ				no			58
379	48	M	Bangkok	0.04	neg	8418.2	pos	3	SV	SV	SV		no			117
380	46	M	Pathomthani	0.15	neg	11330.6	pos	3	SV	SV	SV		no			116
381	50	F	Samut prakarn	0.03	neg	349.1	pos	2	AZ	AZ			no			144
382	55	M	Bangkok	0.33	neg	1170.8	pos	2	AZ	AZ			no			83
383	33	M	Bangkok	0.14	neg	2561.8	pos	2	SV	AZ			no			123
384	39	M	Bangkok	0.02	neg	790.7	pos	2	ไม่ระบุ	AZ			no			93
385	44	F	Samut prakarn	0.09	neg	639	pos	2	SV	AZ			no			154
386	26	F	Bangkok	0.03	neg	800.9	pos	0					no			131
387	32	F	Bangkok	0.09	neg	3840.1	pos	3	SV	SV	SV		no			147
388	22	M	Bangkok	0.09	neg	3720.5	pos	3	SV	SV	SV		no			125
389	56	F	Rachaburi	0.07	neg	1740.8	pos	2	AZ	AZ			no			106
390	57	F	Rachaburi	0.04	neg	293.6	pos	2	AZ	AZ			no			82
391	50	F	Samut prakarn	0.09	neg	7331.6	pos	3	ไม่ระบุ	ไม่ระบุ	ไม่ระบุ		no			93
392	44	M	Kanchanaburi	0.41	neg	1295.3	pos	2	SV	AZ			no			93
393	48	M	Bangkok	0.11	neg	13836.8	pos	3	AZ	AZ	AZ		no			82
394	51	M	Bangkok	0.02	neg	46.5	neg	1	SV				no			92
395	40	F	Bangkok	0.02	neg	897.4	pos	2	AZ	AZ			no			87
396	18	F	Bangkok	0.04	neg	2925.4	pos	2	PZ	PZ			no			84
397	39	M	Nakorn Pathom	0.19	neg	4032.9	pos	3	SV	SV	SV		no			91
398	47	F	Bangkok	1.61	pos	23863.5	pos	3	SV	SV	SV		yes	2021-08-21		126
399	38	M	Bangkok	0.06	neg	8512.8	pos	3	SV	AZ	AZ		no			50
400	38	M	Bangkok	0.57	neg	2130.4	pos	2	AZ	AZ			no			158
401	47	F	Bangkok	0.03	neg	138.3	pos	2	AZ	AZ			no			94
402	49	M	Petchaburi	0.08	neg	1236.6	pos	2	AZ	AZ			no			129
403	49	M	Chonburi	0.05	neg	0	neg	0					no			180
404	47	F	Nonthaburi	0.49	neg	2030.8	pos	2	SV	AZ			no			98
405	47	F	Bangkok	0.13	neg	35360.2	pos	3	SV	AZ	AZ		no			139
406	49	M	Bangkok	0.1	neg	10367.6	pos	3	SV	SV	SV		no			159
407	37	F	Bangkok	0.03	neg	1202	pos	2	AZ	AZ			no			108
408	45	M	Bangkok	0.03	neg	5539.4	pos	2	AZ	AZ			no			763
409	42	F	Bangkok	0.42	neg	3506.7	pos	2	AZ	AZ			yes	2021-09-30		137
410	40	F	Bangkok	1.07	neg	70.3	pos	2	SP	SP			no			791
411	41	M	Bangkok	1	neg	320.5	pos	2	AZ	AZ			no			141
412	48	F	Nonthaburi	0.02	neg	336.6	pos	2	AZ	AZ			no			141
413	20	F	Bangkok	0.1	neg	1892.9	pos	2	AZ	AZ			no			103
414	48	M	Bangkok	0.1	neg	7864.9	pos	3	SV	SV	SV		no			99
415	57	F	Bangkok	0.13	neg	15236.4	pos	3	SP	SP	SP		no			160
416	35	F	Bangkok	0.06	neg	724.2	pos	3	SV	SV	SV		no			137
417	20	F	Bangkok	0.51	neg	11174.5	pos	3	SV	SV	SV		no			89
418	25	M	Bangkok	0.24	neg	8236.9	pos	3	SV	SV	SV		no			130
419	26	F	Bangkok	1.01	neg	4377.4	pos	3	SV	SV	SV		no			111
420	35	F	Nonthaburi	0.02	neg	742.3	pos	2	SV	AZ			no			160
421	51	F	Bangkok	0.32	neg	2161.5	pos	2	AZ	AZ			no			89
422	30	M	Nonthaburi	0.07	neg	518.4	pos	2	ไม่ระบุ	AZ			no			50
423	42	F	Prae	0.1	neg	69.1	pos	2	SP	SP			no			151
424	26	F	Bangkok	0.31	neg	1000.1	pos	2	AZ	AZ			no			283
425	48	M	Bangkok	0.1	neg	8310.3	pos	2	AZ	AZ			no			157
426	35	F	Nonthaburi	0.04	neg	7829.6	pos	3	SV	SV	SV		no			150
427	34	F	Nakorn Pathom	0.07	neg	1686.1	pos	2	AZ	AZ			no			98
428	57	M	Nonthaburi	0.03	neg	756.6	pos	2	AZ	AZ			no			850
429	42	M	Nakorn Pathom	0.07	neg	676.5	pos	2	AZ	AZ			no			135
430	24	F	Bangkok	0.33	neg	7945.1	pos	3	SV	SV	SV		no			78
431	55	M	Bangkok	0.07	neg	230.5	pos	2	AZ	AZ			no			129
432	38	F	Nakorn Pathom	0.03	neg	2224.1	pos	2	AZ	AZ			no			117
433	40	M	Nakorn Pathom	0.06	neg	284.5	pos	2	SV	AZ			no			152
434	58	M	Bangkok	0.03	neg	6932.4	pos	3	SV	SV	SV		no			862
435	37	F	Bangkok	0.69	neg	13532.5	pos	2	AZ	AZ			yes	2021-01-09		143
436	35	M	Bangkok	0.03	neg	539.6	pos	2	AZ	AZ			no			158
437	47	M	Bangkok	0.13	neg	50.1	pos	2	SP	SP			no			101
438	30	F	Bangkok	0.58	neg	11139.1	pos	3	SV	SV	SV		no			145
439	53	F	Bangkok	0.03	neg	767.9	pos	2	AZ	AZ			no			145
440	54	M	Bangkok	0.04	neg	2880.4	pos	2	SV	SV			no			135
441	24	F	Bangkok	0.28	neg	40001	pos	3	SV	SV	SV		no			182
442	46	F	Bangkok	0.07	neg	1076.8	pos	2	AZ	AZ			no			177
443	21	M	Samut prakarn	0.02	neg	1434.2	pos	2	AZ	AZ			no			111
444	52	M	Nakorn Pathom	0.02	neg	1820.3	pos	2	AZ	AZ			no			128
445	56	M	Bangkok	0.18	neg	389.1	pos	2	AZ	AZ			no			144
446	51	M	Bangkok	0.11	neg	2218.9	pos	3	SV	SV	SV		no			122
447	53	F	Bangkok	0.07	neg	3222.8	pos	2	AZ	AZ			no
448	54	M	Nonthaburi	0.04	neg	6472.1	pos	2	AZ	AZ			no			130
449	50	F	Ayuttaya	0.06	neg	4673.4	pos	3	SP	SP	SP		no			955
450	43	F	Nonthaburi	0.29	neg	2781	pos	2	SV	AZ			yes	2021-04-01	*	180
451	47	M	Nonthaburi	0.09	neg	0	neg	0					no			120
452	44	F	Bangkok	0.07	neg	592.6	pos	2	AZ	AZ			no			151
453	38	F	Bangkok	0.23	neg	150.6	pos	2	AZ	AZ			no			153
454	49	M	Bangkok	0.02	neg	913.4	pos	2	AZ	AZ			no			177
455	53	F	Bangkok	0.13	neg	86.6	pos	2	AZ	AZ			no
456	21	F	Bangkok	0.07	neg	31033.3	pos	3	SV	SV	SV		no			141
457	40	M	Bangkok	0.02	neg	6.8	neg	0					no			956
458	56	F	Bangkok	0.17	neg	3956.7	pos	3	SV	SV	SV		no			335
459	58	F	Bangkok	0.04	neg	902.5	pos	2	SV	AZ			no			49
460	32	F	Bangkok	1.31	neg	9397.8	pos	2	AZ	AZ			yes	2021-05-01		69
461	21	F	Bangkok	0.06	neg	3417.5	pos	3	SV	SV	SV		no
462	39	M	Bangkok	0.22	neg	2323.6	pos	3	SV	SV	SV		no			149
463	34	M	Bangkok	0.89	neg	2515.8	pos	2	AZ	AZ			no			7
464	62	F	Bangkok	0.25	neg	1911.3	pos	2	PZ	PZ			no			7
465	35	M	Nakorn Rachasema	0.03	neg	220.5	pos	1	PZ				no			111
466	48	M	Bangkok	0.06	neg	6891.2	pos	2	AZ	PZ			no			34
467	44	F	Bangkok	0.2	neg	1107.6	pos	3	SV	SV	SV		no			12
468	32	M	Samut sakorn	0.12	neg	22389.5	pos	3	SV	SV	SV		no			64
469	24	F	Bangkok	0.14	neg	2698	pos	3	SV	SV	SV		no			15
470	48	F	Bangkok	0.04	neg	348.7	pos	2	AZ	AZ			no			75
471	25	F	Bangkok	0.21	neg	8404	pos	2	SV	AZ			no			81
472	58	F	Bangkok	3.72	pos	15831.6	pos	2	AZ	AZ			yes	2021-08-17		38
473	57	M	Bangkok	0.03	neg	5559.3	pos	2	AZ	AZ			no			38
474	29	M	Bangkok	0.11	neg	3093.5	pos	2	SV	AZ			no			118
475	56	M	Bangkok	0.11	neg	2889.2	pos	2	AZ	AZ			no			171
476	58	M	Nonthaburi	0.2	neg	34702.2	pos	3	AZ	AZ	AZ		no			57
477	33	M	Nakorn Pathom	0.13	neg	7656.7	pos	3	SV	SV	SV		no
478	35	F	Nakorn Pathom	0.28	neg	3929.5	pos	3	SV	SV	SV		no			150
479	48	M	Bangkok	0.02	neg	607.8	pos	2	AZ	AZ			no			179
480	57	F	Bangkok	0.04	neg	27280	pos	3	AZ	AZ	AZ		no			158
481	26	M	Nonthaburi	0.38	neg	42.2	neg	2	SV	SV			no			130
482	28	M	Bangkok	0.19	neg	7580.9	pos	3	SV	SV	SV		no			761
483	56	F	Nakorn Pathom	0.05	neg	11354.1	pos	3	SV	AZ	AZ		no			135
484	42	M	Bangkok	0.14	neg	2597	pos	2	AZ	AZ			no			55
485	24	F	Bangkok	0.1	neg	2416.6	pos	2	SV	AZ			no			132
486	36	M	Bangkok	0.06	neg	3106.5	pos	3	SV	SV	SV		no			74
487	24	M	Nonthaburi	0.04	neg	1270.6	pos	3	SV	AZ	AZ		no			140
488	40	F	Bangkok	0.05	neg	3301.5	pos	2	AZ	AZ			no			58
489	36	M	Nonthaburi	0.02	neg	77.5	pos	2	AZ	AZ			no			163
490	36	M	Nonthaburi	0.03	neg	55.9	pos	2	SP	SP			no			12
491	43	F	Bangkok	0.17	neg	1133.5	pos	3	SV	SV	SV		no			460
492	39	M	Bangkok	0.1	neg	334.2	pos	2	AZ	AZ			no			23
493	28	M	Bangkok	0.11	neg	9592.8	pos	3	SP	SP	SP		no			23
494	58	M	Bangkok	0.63	neg	5143.1	pos	3	SV	SV	SV		no			8
495	42	F	Bangkok	0.02	neg	2747.5	pos	1	MD				no			85
496	50	F	Nonthaburi	0.17	neg	822.5	pos	2	AZ	AZ			no			61
497	23	F	Bangkok	0.21	neg	11038	pos	3	SV	SV	SV		no			36
498	51	M	Bangkok	0.27	neg	1335.3	pos	2	AZ	AZ			no			49
499	46	M	Bangkok	0.31	neg	6866	pos	3	SV	SV	SV		no			36
500	46	F	Nakorn Pathom	0.11	neg	3837.4	pos	3	SV	SV	SV		no			36
501	53	M	Bangkok	0.18	neg	861.3	pos	2	AZ	AZ			no			44
502	27	M	Bangkok	0.2	neg	40001	pos	4	SV	SV	SV	MD	no			60
503	40	M	Bangkok	0.05	neg	658.1	pos	2	AZ	AZ			no			81
504	36	M	Samut prakarn	0.23	neg	5166.6	pos	3	SP	SP	SP		no			111
505	32	M	Nonthaburi	2.58	pos	40001	pos	2	MD	MD			yes	2021-06-29	*	75
506	40	M	Bangkok	0.1	neg	10882.9	pos	4	SV	SV	SV	PZ	no			71
507	36	M	Nonthaburi	0.1	neg	4603.8	pos	3	SV	SV	SV		no			264
508	53	M	Trang	0.02	neg	8892.5	pos	3	AZ	AZ	AZ		no			148
509	33	M	Nonthaburi	0.11	neg	5194.4	pos	3	SV	SV	SV		no			72
510	48	M	Nonthaburi	0.08	neg	3897.9	pos	3	SV	SV	SV		no			157
511	22	F	Bangkok	0.42	neg	1367.4	pos	3	SV	SV	SV		no			84
512	22	F	Bangkok	0.31	neg	6732.6	pos	3	SV	SV	SV		no			119
513	41	F	Bangkok	0.06	neg	4433.7	pos	2	SV	SV			no			159
514	37	F	Rayong	0.07	neg	2336.7	pos	3	SV	SV	SV		no			74
515	23	F	Bangkok	0.19	neg	2105.4	pos	3	SV	SV	SV		no			44
516	39	M	Rayong	0.14	neg	5042.1	pos	3	SV	SV	SV		no			8
517	44	M	Bangkok	0.03	neg	13179.8	pos	3	AZ	AZ	AZ		no			100
518	44	M	Samut prakarn	0.11	neg	16872.8	pos	3	SV	SV	SV		no			90
519	51	M	Nakorn Pathom	0.01	neg	377.1	pos	2	AZ	AZ			no			286
520	52	F	Nakorn Pathom	0.03	neg	886.3	pos	2	AZ	AZ			no			83
521	50	F	Nakorn Pathom	0.05	neg	2457.6	pos	2	AZ	AZ			no			94
522	36	M	Songkhla	0.17	neg	11357.4	pos	2	AZ	AZ			no			64
523	59	M	Bangkok	0.04	neg	2250.2	pos	2	AZ	AZ			no			105
524	54	F	Rayong	2.73	pos	7104.2	pos	2	SV	SV			yes	2021-09-29	*	74
525	38	F	Bangkok	0.1	neg	13387.7	pos	3	SV	SV	SV		no			135
526	19	M	Ayuttaya	0.05	neg	1633.9	pos	2	SV	AZ			no			108
527	18	M	Ayuttaya	0.09	neg	6651.4	pos	2	PZ	PZ			no			136
528	50	M	Bangkok	0.35	neg	2366.7	pos	2	AZ	AZ			no			93
529	48	M	Nonthaburi	0.03	neg	1117.7	pos	2	AZ	AZ			no			136
530	30	F	Chonburi	0.04	neg	233.7	pos	2	AZ	AZ			no			135
531	29	F	Bangkok	0.06	neg	221.1	pos	2	AZ	AZ			no			362
532	36	F	Bangkok	0.11	neg	1434.3	pos	2	AZ	AZ			no			108
533	53	M	Nonthaburi	0.03	neg	322.5	pos	2	AZ	AZ			no			41
534	42	M	Bangkok	0.25	neg	7802.8	pos	3	SV	SV	SV		no			203
535	58	M	Nakorn Pathom	0.07	neg	39555	pos	3	AZ	AZ	AZ		no			50
536	59	F	Nonthaburi	0.04	neg	17531.6	pos	3	SV	AZ	AZ		no			97
537	51	F	Bangkok	0.03	neg	976.9	pos	3	SV	SV	SV		no			127
538	37	F	Bangkok	0.04	neg	4693.7	pos	3	SP	SP	SP		no			103
539	57	M	Bangkok	0.04	neg	463.3	pos	2	AZ	AZ			no			120
540	45	M	Bangkok	0.33	neg	248.8	pos	2	AZ	AZ			no			583
541	34	M	Nakorn Pathom	0.12	neg	12502.8	pos	1	AZ				yes	2020-12-01	*	31
542	35	M	Bangkok	0.07	neg	340	pos	2	AZ	AZ			no			106
543	40	M	Nonthaburi	1.11	neg	3302.4	pos	3	SV	SV	SV		no			79
544	55	M	Bangkok	0.37	neg	3432	pos	3	SV	SV	SV		no			112
545	31	F	Bangkok	0.99	neg	1769.5	pos	2	AZ	AZ			no			150
546	43	M	Bangkok	0.08	neg	1339.3	pos	2	AZ	AZ			no			168
547	25	M	Bangkok	0.05	neg	734	pos	2	AZ	AZ			no			134
548	42	M	Bangkok	0.06	neg	1383.2	pos	2	AZ	AZ			no			133
549	21	M	Ubol rachatahi	0.12	neg	5775.5	pos	2	SV	AZ			no			739
550	22	M	Bangkok	2.14	pos	1291.9	pos	2	SV	SV			no			749
551	33	F	Nonthaburi	0.03	neg	14998	pos	3	AZ	AZ	AZ		no			179
552	28	F	Bangkok	0.11	neg	874.1	pos	2	AZ	AZ			no			184
553	35	M	Bangkok	0.03	neg	285.1	pos	2	AZ	AZ			no			159
554	45	M	Supanburi	0.18	neg	14226.6	pos	4	SV	SV	SV	MD	no			190
555	27	F	Bangkok	0.05	neg	1190.3	pos	2	SV	AZ			no			114
556	42	M	Bangkok	0.07	neg	3529.3	pos	2	AZ	AZ			no			117
557	40	M	Nonthaburi	0.21	neg	405.9	pos	2	SV	SV			no			99
558	58	F	Pathomthani	0.1	neg	11391.8	pos	3	SV	SV	SV		no			804
559	46	M	Nonthaburi	0.02	neg	506	pos	2	AZ	AZ			no			815
560	29	M	Bangkok	0.18	neg	28123	pos	2	MD	MD			no			952
561	46	M	Nonthaburi	0.08	neg	22.3	neg	2	SP	SP			no			142
562	53	M	Bangkok	0.06	neg	15018.3	pos	3	SV	SV	SV		no			131
563	21	F	Nonthaburi	0.25	neg	1421.2	pos	3	SV	SV	SV		no			70
564	20	F	Supanburi	0.48	neg	1047	pos	2	AZ	AZ			no			132
565	30	F	Bangkok	1.88	pos	4589	pos	2	AZ	AZ			no			104
566	48	F	Bangkok	0.12	neg	20169.1	pos	3	SV	SV	SV		no			114
567	39	F	Nonthaburi	0.11	neg	1522.6	pos	3	SV	SV	SV		no			69
568	25	F	Nonthaburi	1.92	pos	40001	pos	3	SP	SP	SP		no			225
569	36	F	Nonthaburi	0.05	neg	1859.1	pos	3	SV	SV	SV		no			75
570	47	F	Nonthaburi	0.04	neg	207.3	pos	2	SV	AZ			no			100
571	42	M	Bangkok	0.18	neg	6112.9	pos	3	SV	SV	SV		no			80
572	25	M	Bangkok	0.06	neg	4088.1	pos	2	SV	AZ			no			134
573	44	M	Rachaburi	0.05	neg	2260	pos	3	AZ	AZ	AZ		no			113
574	27	F	Bangkok	0.05	neg	617	pos	2	AZ	AZ			no			106
575	41	F	Bangkok	0.02	neg	855.5	pos	2	PZ	PZ			no			74
576	20	F	Bangkok	0.02	neg	1925.2	pos	2	AZ	PZ			no			12
577	56	M	Nonthaburi	0.06	neg	2073.5	pos	3	SV	SV	SV		no			70
578	49	M	Bangkok	0.02	neg	270.7	pos	2	AZ	AZ			no			123
579	38	M	Bangkok	0.28	neg	7293.3	pos	3	SV	SV	SV		no			44
580	52	F	Bangkok	1.03	neg	3175.7	pos	3	SV	SV	SV		no			110
581	43	F	Bangkok	0.1	neg	884.1	pos	3	SV	SV	SV		no			363
582	51	M	Bangkok	1.08	neg	3172	pos	3	SV	SV	SV		no			110
583	53	M	Bangkok	0.09	neg	475.3	pos	2	AZ	AZ			yes	2021-08-01		80
584	54	M	Bangkok	0.02	neg	869.1	pos	2	AZ	AZ			no			141
585	29	F	Bangkok	0.09	neg	3693.6	pos	2	SV	AZ			no			78
586	37	M	Bangkok	0.21	neg	8047.6	pos	3	SV	SV	SV		no			40
587	24	M	Bangkok	0.19	neg	5778.3	pos	3	SV	SV	SV		no			40
588	25	F	Bangkok	0.15	neg	274.7	pos	2	AZ	AZ			no			110
589	25	F	Bangkok	0.02	neg	954.5	pos	2	AZ	AZ			no			95
590	40	M	Bangkok	4.03	pos	7199.7	pos	2	AZ	AZ			yes	2021-11-26		119
591	42	M	Bangkok	0.23	neg	5685	pos	3	SV	SV	SV		no			126
592	33	M	Bangkok	0.14	neg	10589.5	pos	2	AZ	AZ			yes	2021-11-03		111
593	37	M	Nonthaburi	0.26	neg	8994.5	pos	3	AZ	AZ	AZ		no			143
594	31	F	Nakorn Pathom	1.79	pos	91.7	pos	2	SP	SP			no			409
595	43	F	Nonthaburi	0.03	neg	36184.4	pos	3	AZ	AZ	AZ		no			128
596	59	M	Nonthaburi	0.04	neg	35510.1	pos	3	AZ	AZ	AZ		no			153
597	39	M	Bangkok	0.29	neg	7731.5	pos	3	SV	SV	SV		no			97
598	32	M	Bangkok	0.13	neg	40001	pos	2	MD	MD			no			250
599	37	F	Nonthaburi	0.45	neg	5414.5	pos	3	SV	SV	SV		no			106
600	42	F	Bangkok	0.05	neg	1479.2	pos	3	SV	SV	SV		no			79
601	55	M	Bangkok	0.71	neg	113.9	pos	2	AZ	AZ			no			112
602	25	F	Bangkok	0.03	neg	2534	pos	2	SV	AZ			no			119
603	24	M	Rachaburi	0.06	neg	1002.9	pos	2	SV	AZ			no			73
604	55	F	Bangkok	0.07	neg	2575	pos	2	AZ	AZ			no			49
605	23	F	Pechaboon	0.03	neg	2584.9	pos	2	AZ	AZ			no			65
606	23	M	Bangkok	0.02	neg	371.2	pos	2	AZ	AZ			no			107
607	44	M	Nonthaburi	0.1	neg	32102.8	pos	3	AZ	AZ	AZ		no			104
608	54	F	Nonthaburi	0.05	neg	189.9	pos	2	AZ	AZ			no			95
609	56	F	Bangkok	0.15	neg	1732.4	pos	3	SV	SV	SV		no			113
610	55	F	Bangkok	0.03	neg	37.4	neg	3	SV	SV	SV		yes	2021-07-01	*	78
611	47	M	Nonthaburi	0.24	neg	3835.4	pos	2	SV	AZ			no			167
612	44	M	Bangkok	2.7	pos	6480.3	pos	3	SV	SV	SV		yes	2021-08-08		75
613	46	M	Bangkok	3.88	pos	22373	pos	1	AZ				yes	2021-08-10		75
614	38	M	Bangkok	0.13	neg	7074.6	pos	3	SV	SV	SV		no			167
615	39	F	Bangkok	2.02	pos	227.8	pos	2	SV	SV			no			167
616	21	M	Bangkok	0.26	neg	12549.5	pos	3	SV	SV	SV		no			197
617	41	M	Nonthaburi	0.57	neg	7189.2	pos	3	SV	SV	SV		no			75
618	53	F	Nonthaburi	0.06	neg	1887	pos	3	SV	SV	SV		no			167
619	28	M	Bangkok	0.03	neg	1584.5	pos	2	AZ	AZ			no			120
620	35	F	Bangkok	0.03	neg	137.5	pos	2	AZ	AZ			no			140
621	45	F	Nonthaburi	0.02	neg	124.7	pos	2	AZ	AZ			no			94
622	49	M	Kanchanaburi	0.07	neg	3205	pos	3	SV	SV	SV		no			610
623	30	M	Bangkok	0.08	neg	18781.4	pos	3	AZ	AZ	AZ		no			148
624	28	F	Nonthaburi	0.05	neg	2221.7	pos	3	SV	AZ	AZ		no			112
625	27	F	Bangkok	1.15	neg	7816.6	pos	1	AZ				yes	2021-06-20		163
626	26	F	Bangkok	0.27	neg	26330	pos	3	ไม่ระบุ	ไม่ระบุ	ไม่ระบุ		no			142
627	31	F	Lopburi	0.14	neg	1249.6	pos	2	SV	AZ			no			140
628	55	F	Bangkok	0.03	neg	1634.2	pos	2	AZ	AZ			no			85
629	38	M	Bangkok	0.28	neg	10836.4	pos	3	SP	SP	SP		no			105
630	19	F	Bangkok	0.1	neg	1176.7	pos	2	AZ	AZ			no			183
631	35	M	Nonthaburi	0.13	neg	484.2	pos	2	AZ	AZ			no			171
632	58	M	Bangkok	0.02	neg	964.7	pos	2	AZ	AZ			no			98
633	47	M	Chonburi	0.1	neg	6184.5	pos	3	SP	SP	SP		no			104
634	39	F	Ayuttaya	0.07	neg	25160.8	pos	4	SV	SV	SV	MD	no			103
635	32	M	Samut songkram	0.03	neg	671.8	pos	2	AZ	AZ			no			69
636	20	F	Nonthaburi	0.32	neg	1927.2	pos	3	SV	SV	SV		no			136
637	51	F	Bangkok	1.16	neg	488.5	pos	2	SP	SP			yes	2021-07-28		161
638	59	M	Nakorn Pathom	0.02	neg	20342.6	pos	3	AZ	AZ	AZ		no			139
639	50	F	Nakorn Pathom	0.37	neg	29804.4	pos	3	AZ	AZ	AZ		no			143
640	36	M	Bangkok	0.03	neg	326.8	pos	2	AZ	AZ			no			925
641	34	F	Bangkok	0.03	neg	743	pos	2	ไม่ระบุ	AZ			no			147
642	36	M	Bangkok	0.14	neg	15989.6	pos	3	SV	SV	SV		no			186
643	23	F	Bangkok	0.06	neg	40001	pos	2	MD	MD			no			150
644	47	F	Samut prakarn	1.55	pos	16579.6	pos	3	SV	SV	SV		no			243
645	32	F	Nonthaburi	0.54	neg	2945.7	pos	2	SV	AZ			no			208
646	29	M	Bangkok	0.46	neg	3159.5	pos	3	SV	SV	SV		no			206
647	19	F	Bangkok	0.07	neg	4952.4	pos	2	AZ	PZ			no			210
648	47	F	Bangkok	0.08	neg	16014.8	pos	3	AZ	AZ	AZ		no			153
649	47	F	Bangkok	0.03	neg	570.9	pos	2	ไม่ระบุ	AZ			no			261
650	36	F	Bangkok	0.03	neg	3021.8	pos	3	SV	SV	SV		no			92
651	56	F	Bangkok	0.19	neg	15366.8	pos	3	SP	SP	SP		no			297
652	32	F	Bangkok	0.18	neg	40001	pos	4	SV	SV	SV	PZ	no			157
653	55	M	Bangkok	0.03	neg	6168.8	pos	3	AZ	AZ	AZ		no			181
654	31	F	Bangkok	0.11	neg	29412.6	pos	4	SV	SV	SV	PZ	no			170
655	54	M	Bangkok	0.12	neg	14584.8	pos	3	AZ	AZ	AZ		no			219
656	55	M	Nakorn Pathom	0.03	neg	568	pos	2	AZ	AZ			no			215
657	44	F	Bangkok	0.06	neg	12449.5	pos	3	SP	SP	SP		no			472
658	40	M	Bangkok	4.23	pos	24635.3	pos	2	AZ	AZ			yes	2021-04-13		34
659	48	M	Sraburi	0.02	neg	774.4	pos	2	AZ	AZ			no			184
660	36	F	Bangkok	0.03	neg	40001	pos	3	AZ	AZ	AZ		no			127
661	24	F	Bangkok	0.59	neg	33018.9	pos	4	SV	SV	SV	MD	no			613
662	31	M	Bangkok	0.1	neg	40001	pos	4	SV	AZ	AZ	PZ	no			146
663	27	M	Bangkok	0.13	neg	17555.9	pos	4	SV	SV	SV	PZ	no			727
664	26	F	Bangkok	0.68	neg	26554.3	pos	4	SV	SV	SV	PZ	no			144
665	49	M	Chonburi	0.04	neg	17174.8	pos	3	AZ	AZ	AZ		no			74
666	24	F	Bangkok	0.07	neg	3806.2	pos	2	AZ	PZ			no			83
667	20	F	Bangkok	0.05	neg	17594.1	pos	2	AZ	PZ			no			41
668	36	M	Nonthaburi	0.06	neg	1617.3	pos	3	SV	SV	SV		no			50
669	35	F	Nonthaburi	0.13	neg	710	pos	3	SV	SV	SV		no
670	29	M	Nonthaburi	0.14	neg	7862	pos	3	SV	SV	SV		no			45
671	39	M	Samut prakarn	0.2	neg	3389.7	pos	2	SV	AZ			no			80
672	38	F	Samut prakarn	0.43	neg	4833.6	pos	3	SV	SV	SV		no			98
673	54	F	Bangkok	4.08	pos	6219.7	pos	3	SV	SV	SV		no			108
674	58	M	Bangkok	0.03	neg	4096.4	pos	3	SV	SV	SV		no			139
675	34	F	Bangkok	0.05	neg	507.3	pos	2	AZ	AZ			no			122
676	40	F	Nonthaburi	0.13	neg	19496.5	pos	3	AZ	AZ	AZ		no			1062
677	42	F	Bangkok	0.09	neg	5587.2	pos	3	AZ	AZ	AZ		no			23
678	48	M	Pathomthani	0.33	neg	20591.1	pos	3	SP	SP	SP		no			13
679	41	M	Bangkok	0.09	neg	168.5	pos	2	AZ	AZ			no			21
680	58	M	Bangkok	0.02	neg	395.3	pos	2	AZ	AZ			no			25
681	44	F	Bangkok	4.07	pos	2919.8	pos	2	AZ	AZ			no			19
682	25	F	Nonthaburi	0.08	neg	2217.1	pos	2	AZ	AZ			no			12
683	21	F	Bangkok	0.17	neg	12682.2	pos	4	SV	SV	SV	PZ	no			6
684	37	M	Bangkok	0.02	neg	0	neg	2	SP	SP			no			6
685	43	F	Bangkok	0.04	neg	26141.1	pos	3	AZ	AZ	AZ		no			16
686	35	M	Bangkok	0.12	neg	6488.3	pos	3	SV	SV	SV		no			16
687	22	M	Samut sakorn	0.17	neg	7508.7	pos	3	SV	SV	SV		no			23
688	22	M	Bangkok	0.08	neg	3603.4	pos	3	SV	SV	SV		no			21
689	33	M	Bangkok	0.03	neg	15545.3	pos	3	AZ	AZ	AZ		no			7
690	22	M	Nakorn Pathom	0.05	neg	27730.3	pos	3	SV	SV	SV		no			19
691	22	M	Sakol nakorn	0.35	neg	1884.8	pos	2	SV	AZ			no			19
692	23	M	Bangkok	0.11	neg	4408.2	pos	2	SV	AZ			no			9
693	22	M	Mukdahan	0.02	neg	881	pos	2	SV	AZ			no			6
694	45	M	Rachaburi	0.05	neg	71.5	pos	2	SP	SP			no			33
695	21	M	Nakorn Rachasema	0.4	neg	2018.7	pos	2	SV	AZ			no			12
696	21	M	Nakorn Panom	0.03	neg	547.9	pos	2	SV	AZ			no			13
697	22	M	Nakorn Rachasema	0.05	neg	2098	pos	2	SV	AZ			no			32
698	23	M	Nongbualampoo	0.03	neg	1027.2	pos	2	SV	AZ			no			379
699	21	M	Nakorn Rachasema	0.07	neg	167.7	pos	2	SV	AZ			no			7
700	30	M	Samut sakorn	0.04	neg	2420.8	pos	2	AZ	AZ			no			9
701	36	M	Pathomthani	0.07	neg	1042	pos	2	AZ	AZ			no			33
702	44	F	Chonburi	0.2	neg	19675.1	pos	3	SP	SP	SP		no			1179
703	43	M	Chonburi	0.04	neg	162.5	pos	2	SV	AZ			no			33
704	34	F	Chomporn	1.38	neg	351.7	pos	2	SP	SP			no			7
705	49	F	Bangkok	0.04	neg	5136.2	pos	3	SV	SV	SV		no			27
706	37	M	Bangkok	0.02	neg	1408.5	pos	2	AZ	AZ			no			164
707	51	M	Samut sakorn	0.08	neg	1094.8	pos	3	SV	SV	SV		no			34
708	47	M	Nonthaburi	0.06	neg	40001	pos	3	SV	SV	SV		no			10
709	57	M	Nonthaburi	0.11	neg	834.1	pos	2	AZ	AZ			no			10
710	45	F	Bangkok	0.07	neg	4941.3	pos	3	SV	SV	SV		no			16
711	55	M	Bangkok	0.03	neg	290.5	pos	2	AZ	AZ			no			11
712	22	F	Bangkok	0.31	neg	40001	pos	1	MD				yes	2021-08-01		11
713	32	M	Bangkok	0.65	neg	9461.4	pos	3	SV	SV	SV		no			12
714	43	M	Bangkok	0.04	neg	4059	pos	3	SV	SV	SV		no			17
715	35	M	Bangkok	0.04	neg	115.5	pos	2	AZ	AZ			no			32
716	46	M	Bangkok	0.03	neg	2464.1	pos	2	AZ	PZ			no			7
717	39	M	Bangkok	0.48	neg	779.1	pos	2	AZ	AZ			no			31
718	27	F	Bangkok	0.09	neg	11831.9	pos	3	AZ	AZ	AZ		no			84
719	37	F	Bangkok	0.09	neg	0	neg	0					no			14
720	30	F	Bangkok	0.11	neg	29783.3	pos	3	SP	SP	SP		no			15
721	36	M	Nonthaburi	0.02	neg	40001	pos	4	SV	SV	SV	MD	no			199
722	36	M	Bangkok	0.03	neg	315.7	pos	2	AZ	AZ			no			64
723	47	M	Bangkok	0.05	neg	1418.7	pos	2	AZ	AZ			yes	2021-05-01		20
724	23	M	Trang	0.11	neg	1869.5	pos	2	AZ	PZ			no			10
725	19	M	Bangkok	0.08	neg	8156.7	pos	3	SV	SV	SV		no			17
726	38	F	Bangkok	0.23	neg	10556.1	pos	2	AZ	MD			no			19
727	35	M	Bangkok	0.46	neg	53243.2	pos	3	AZ	AZ	AZ		yes	2021-06-01	*	38
728	42	F	Bangkok	0.02	neg	592.9	pos	2	AZ	AZ			no			30
729	53	M	Bangkok	0.18	neg	127.5	pos	2	AZ	AZ			no			15
730	21	M	Bangkok	0.16	neg	21985.8	pos	4	SV	SV	SV	PZ	no			28
731	40	M	Pathomthani	0.27	neg	24031.8	pos	3	AZ	AZ	AZ		no			36
732	29	M	Bangkok	0.14	neg	20558.3	pos	3	SV	SV	SV		no			37
733	42	M	Nakorn Pathom	0.19	neg	1300.3	pos	2	AZ	PZ			no			29
734	47	M	Samut prakarn	0.32	neg	13604.8	pos	3	SP	SP	SP		no			37
735	31	F	Bangkok	0.04	neg	613	pos	2	SV	AZ			no			7
736	38	M	Bangkok	0.6	neg	25262.1	pos	3	AZ	AZ	AZ		no			38
737	43	M	Bangkok	0.1	neg	4528.9	pos	3	SV	SV	SV		no			38
738	27	M	Bangkok	0.14	neg	22138.1	pos	4	SV	SV	SV	PZ	no			15
739	38	F	Nonthaburi	3.07	pos	40001	pos	4	SV	SV	SV	PZ	yes	2021-10-31	*	13
740	49	M	Bangkok	0.1	neg	22701.9	pos	3	SV	SV	SV		no			9
741	42	M	Nonthaburi	0.06	neg	593.7	pos	2	ไม่ระบุ	AZ			no			17
742	46	M	Nonthaburi	0.03	neg	5837.1	pos	3	SV	SV	SV		no			16
743	45	F	Nonthaburi	0.35	neg	37948.5	pos	3	AZ	AZ	AZ		no			9
744	26	M	Samut songkram	0.07	neg	422.2	pos	2	AZ	AZ			no			9
745	51	M	Nonthaburi	0.5	neg	18221.6	pos	3	AZ	AZ	AZ		no			8
746	27	M	Lampoon	0.38	neg	491	pos	2	SV	AZ			no			48
747	46	F	Bangkok	0.18	neg	2339.6	pos	3	SV	SV	SV		no			15
748	36	F	Samut prakarn	0.14	neg	2757	pos	3	SV	SV	SV		no			26
749	30	F	Bangkok	1.72	pos	2279.3	pos	2	SV	AZ			yes	2021-09-19		21
750	35	F	Bangkok	0.32	neg	1075.4	pos	3	SV	SV	SV		no			23
751	22	F	Bangkok	0.04	neg	17224	pos	3	AZ	AZ	AZ		no			40
752	48	M	Bangkok	0.16	neg	4359.9	pos	3	SV	SV	SV		no			43
753	46	F	Nakorn Pathom	0.07	neg	1545.6	pos	3	SV	SV	SV		no			39
754	53	M	Phuket	0.03	neg	13547	pos	3	SV	SV	SV		no			39
755	41	M	Bangkok	0.17	neg	1907.9	pos	3	SV	SV	SV		no			8
756	40	M	Nakorn Pathom	0.06	neg	3835.2	pos	3	SV	SV	SV		no			11
757	28	F	Samut prakarn	1.73	pos	3995.2	pos	2	AZ	AZ			yes	2021-08-14		369
758	56	M	Bangkok	0.1	neg	20212.6	pos	4	SV	SV	SV	PZ	no			21
759	44	F	Nonthaburi	0.08	neg	23824.7	pos	3	AZ	AZ	AZ		no			42
760	33	M	Bangkok	2.66	pos	11904.3	pos	2	AZ	AZ			no			13
761	50	F	Chonburi	4.28	pos	28489.1	pos	2	SV	SV			yes	2021-09-18		33
762	57	M	Bangkok	0.4	neg	998.3	pos	2	AZ	AZ			no			33
763	57	M	Bangkok	1.7	pos	6998.9	pos	2	AZ	AZ			yes	2021-05-08		11
764	25	F	Chonburi	0.07	neg	5938.4	pos	3	SV	SV	SV		no			11
765	19	M	Bangkok	0.05	neg	524.1	pos	2	AZ	AZ			no			11
766	35	F	Bangkok	0.33	neg	35656	pos	4	SV	SV	SV	MD	no			13
767	38	M	Nonthaburi	0.14	neg	39580.7	pos	3	AZ	AZ	AZ		no			28
768	44	M	Bangkok	0.02	neg	998.7	pos	2	AZ	AZ			no			23
769	28	F	Bangkok	0.13	neg	6427.5	pos	4	SV	SV	SV	AZ	no			7
770	22	F	Narathiwas	0.02	neg	28063.1	pos	3	AZ	AZ	AZ		no			20
771	45	M	Bangkok	0.17	neg	30227.1	pos	3	SV	SV	SV		no			32
772	38	M	Bangkok	0.04	neg	979.8	pos	2	AZ	AZ			no			34
773	45	M	Bangkok	0.08	neg	570.2	pos	2	AZ	AZ			no			382
774	40	M	Supanburi	0.03	neg	1514.6	pos	2	SV	AZ			no			27
775	40	M	Supanburi	0.05	neg	27310.6	pos	3	SP	SP	SP		no			24
776	28	M	Supanburi	0.12	neg	39494.6	pos	3	SV	SV	SV		no			8
777	58	F	Supanburi	0.39	neg	40001	pos	3	SV	AZ	AZ		no			22
778	27	M	Supanburi	0.23	neg	1748.7	pos	2	SV	AZ			no			25
779	37	F	Bangkok	0.13	neg	273.3	pos	2	AZ	AZ			no			39
780	29	M	Supanburi	0.06	neg	860.9	pos	2	SV	AZ			no			386
781	36	F	Bangkok	0.16	neg	420.1	pos	2	AZ	AZ			no			9
782	58	M	Bangkok	0.92	neg	654.3	pos	2	AZ	AZ			no			21
783	44	M	Pechaboon	0.07	neg	9198.7	pos	3	SV	AZ	AZ		no			33
784	27	F	Bangkok	0.03	neg	662.5	pos	2	AZ	AZ			no			13
785	24	F	Chachengsao	0.14	neg	3099	pos	3	SV	AZ	AZ		no			27
786	55	F	Supanburi	0.04	neg	474.1	pos	2	AZ	AZ			no			17
787	49	M	Supanburi	0.03	neg	23673.7	pos	3	SV	AZ	AZ		no			20
788	62	M	Nonthaburi	0.03	neg	1871.5	pos	2	AZ	AZ			no			13
789	58	M	Bangkok	0.05	neg	724.6	pos	2	AZ	AZ			no			19
790	39	F	Rachaburi	0.09	neg	16405.8	pos	3	SP	SP	SP		no			21
791	51	M	Nonthaburi	3.83	pos	13489.5	pos	1	MD				yes	2021-07-01	*	13
792	46	M	Bangkok	0.16	neg	34005.4	pos	3	SV	SV	SV		no			11
793	34	F	Pathomthani	0.03	neg	2507.1	pos	2	AZ	AZ			no			46
794	34	M	Bangkok	0.06	neg	28173.6	pos	3	AZ	AZ	AZ		no			48
795	38	M	Bangkok	0.04	neg	290.8	pos	2	AZ	AZ			no			25
796	58	F	Bangkok	0.02	neg	139.2	pos	2	AZ	AZ			no			28
797	32	F	Bangkok	0.07	neg	34657.1	pos	3	AZ	AZ	AZ		no			102
798	43	F	Nonthaburi	1.03	neg	2718.4	pos	3	SP	SP	SP		no			24
799	27	M	Rachaburi	0.05	neg	969.5	pos	2	SV	AZ			no			32
800	24	F	Samut sakorn	0.11	neg	19084.8	pos	3	SV	SV	SV		no			48
801	39	F	Samut sakorn	4.01	pos	383.6	pos	2	AZ	AZ			no			26
802	44	M	Nonthaburi	0.08	neg	701.3	pos	3	SV	SV	SV		no			17
803	28	M	Bungkarn	0.03	neg	40001	pos	3	SV	SV	SV		no			20
804	21	F	Bangkok	0.12	neg	1025.4	pos	2	AZ	AZ			yes	2021-07-01		18
805	38	F	Bangkok	0.81	neg	22616.3	pos	4	SV	SV	SV	MD	no			14
806	49	M	Bangkok	0.05	neg	37962.6	pos	3	AZ	AZ	AZ		no			371
807	35	M	Rachaburi	0.28	neg	160.1	pos	2	SP	SP			no			41
808	23	F	Nonthaburi	0.35	neg	38240.3	pos	3	SP	SP	SP		no			12
809	29	F	Bangkok	0.07	neg	4061.4	pos	3	SV	SV	SV		no			28
810	21	F	Samut prakarn	0.7	neg	12912.8	pos	3	AZ	AZ	AZ		no			393
811	32	F	Nonthaburi	0.09	neg	2441.9	pos	3	SV	SV	SV		no			10
812	53	F	Bangkok	0.24	neg	1482.8	pos	2	AZ	AZ			no			10
813	50	M	Nonthaburi	0.04	neg	16149.3	pos	3	SV	SV	SV		no			38
814	47	F	Nonthaburi	0.13	neg	5161.6	pos	3	SV	AZ	AZ		no			32
815	61	M	Bangkok	1.06	neg	5435.9	pos	2	AZ	AZ			yes	2021-08-01		38
816	56	M	Nonthaburi	0.07	neg	10668.1	pos	3	AZ	AZ	AZ		no			14
817	45	F	Nonthaburi	0.09	neg	550	pos	2	AZ	AZ			no			53
818	37	M	Bangkok	3.44	pos	26681.3	pos	2	จำไม่ได้	PZ			no			21
819	56	F	Bangkok	0.06	neg	1069.6	pos	2	AZ	AZ			no			41
820	46	M	Bangkok	0.17	neg	25036.4	pos	3	AZ	AZ	AZ		no			15
821	52	F	Bangkok	0.06	neg	14121.4	pos	3	SV	SV	SV		no			25
822	44	M	Bangkok	0.04	neg	40001	pos	3	SV	AZ	AZ		no			24
823	19	M	Bangkok	0.05	neg	13724.3	pos	3	AZ	AZ	AZ		no			19
824	29	F	Nonthaburi	0.41	neg	7517.7	pos	3	SP	SP	SP		no			9
825	52	F	Nonthaburi	0.03	neg	13918.8	pos	3	AZ	AZ	AZ		no			20
826	60	M	Nonthaburi	0.13	neg	16110.8	pos	3	SV	SV	SV		no			34
827	41	M	Nonthaburi	0.44	neg	6567.3	pos	3	SV	SV	SV		no			20
828	33	M	Bangkok	0.24	neg	697.8	pos	2	AZ	AZ			no			63
829	52	M	Surat thani	0.13	neg	24150.9	pos	3	SV	SV	SV		no			29
830	48	M	Pathomthani	0.05	neg	6129.7	pos	3	SV	SV	SV		no			12
831	45	M	Bangkok	0.09	neg	8138.9	pos	3	SV	SV	SV		no			54
832	36	F	Pathomthani	0.02	neg	40001	pos	3	SV	AZ	AZ		no			35
833	36	M	Nonthaburi	0.13	neg	40001	pos	3	SP	SP	SP		no			35
834	31	M	Bangkok	0.03	neg	523.6	pos	2	AZ	AZ			no			44
835	28	F	Bangkok	0.08	neg	3357.2	pos	1	AZ				no			44
836	27	F	Bangkok	1.38	neg	20547.1	pos	4	SV	SV	SV	PZ	no			12
837	54	M	Bangkok	0.08	neg	18.8	neg	2	SP	SP			no			27
838	52	F	Samut sakorn	0.05	neg	1408.9	pos	3	SV	SV	SV		no			31
839	46	M	Nonthaburi	0.07	neg	13980.3	pos	3	SP	SP	SP		no			58
840	43	M	Bangkok	0.08	neg	40001	pos	3	AZ	AZ	AZ		no			32
841	42	M	Bangkok	0.07	neg	1114.4	pos	2	จำไม่ได้	AZ			no			16
842	34	F	Nonthaburi	0.08	neg	2179.7	pos	3	SV	SV	SV		no			7
843	41	F	Nonthaburi	1.01	neg	40001	pos	4	SV	SV	SV	PZ	no			10
844	44	F	Nonthaburi	0.05	neg	1509.8	pos	3	SV	SV	SV		no			27
845	25	F	Pathomthani	0.1	neg	31165	pos	4	SV	SV	SV	PZ	no			93
846	56	F	Bangkok	0.07	neg	3076.1	pos	2	SV	AZ			no			15
847	21	M	Bangkok	0.4	neg	6137.7	pos	3	SV	SV	SV		no			35
848	45	F	Bangkok	0.08	neg	1785	pos	3	SV	SV	SV		no			17
849	41	F	Nonthaburi	0.06	neg	880.9	pos	2	AZ	AZ			no			13
850	32	F	Nakorn Pathom	0.71	neg	1216.3	pos	2	AZ	AZ			yes	2021-08-01		29
851	43	M	Bangkok	0.27	neg	6736.6	pos	3	SV	SV	SV		no			27
852	50	M	Bangkok	0.04	neg	16245.6	pos	3	AZ	AZ	AZ		no			47
853	49	F	Pathomthani	0.05	neg	30111.9	pos	3	AZ	AZ	AZ		no			52
854	43	M	Chomporn	0.02	neg	0	neg	0					no			27
855	48	M	Bangkok	0.02	neg	367.9	pos	2	AZ	AZ			no			47
856	49	M	Nonthaburi	0.03	neg	1218	pos	2	SV	SV			no			33
857	47	M	Bangkok	0.03	neg	504.9	pos	2	AZ	AZ			no			42
858	53	F	Bangkok	0.08	neg	29192.3	pos	3	SV	SV	SV		no			28
859	63	F	Bangkok	3.92	pos	40001	pos	3	AZ	AZ	AZ		no			9
860	35	M	Bangkok	0.03	neg	2890.4	pos	2	AZ	AZ			no			7
861	27	F	Bangkok	0.27	neg	11981.8	pos	3	SP	SP	SP		no			9
862	44	F	Bangkok	1.62	pos	36215.8	pos	4	SV	SV	SV	PZ	yes	2021-06-04		59
863	31	F	Bangkok	0.22	neg	2654.1	pos	3	SV	SV	SV		no			35
864	38	M	Bangkok	0.06	neg	27556.7	pos	3	AZ	AZ	AZ		no			24
865	36	F	Bangkok	0.08	neg	1915.1	pos	3	SV	SV	SV		no			61
866	54	F	Pathomthani	0.04	neg	1046.5	pos	2	AZ	AZ			no			23
867	22	F	Samut prakarn	0.05	neg	528.2	pos	2	AZ	AZ			no			29
868	34	M	Nonthaburi	0.11	neg	40001	pos	2	MD	MD			no			28
869	46	M	Bangkok	0.2	neg	3296	pos	2	AZ	AZ			no			40
870	50	F	Nonthaburi	0.03	neg	580	pos	2	AZ	AZ			no			37
871	46	M	Nonthaburi	0.08	neg	1329.4	pos	2	AZ	AZ			no			30
872	34	M	Bangkok	0.08	neg	40001	pos	3	AZ	AZ	AZ		no			18
873	48	M	Nonthaburi	0.12	neg	4304.6	pos	3	SV	SV	SV		no			51
874	41	M	Bangkok	0.13	neg	1781.8	pos	3	SV	SV	SV		no			8
875	31	F	Bangkok	0.28	neg	13604	pos	4	SV	SV	SV	PZ	no			30
876	41	M	Samut prakarn	0.05	neg	813.2	pos	2	AZ	AZ			no			29
877	43	M	Bangkok	0.04	neg	3.6	neg	2	SP	SP			no			8
878	33	F	Nonthaburi	0.03	neg	20458.7	pos	3	AZ	AZ	AZ		no			35
879	24	F	Chonburi	0.04	neg	916	pos	2	SV	AZ			no			34
880	39	M	Bangkok	0.28	neg	40001	pos	4	SV	SV	SV	PZ	no			77
881	29	F	Bangkok	0.08	neg	10689.9	pos	3	AZ	AZ	AZ		no			49
882	35	M	Nonthaburi	0.17	neg	21673.6	pos	4	SV	SV	SV	MD	no			49
883	51	M	Pathomthani	0.27	neg	706.7	pos	2	SP	SP			no			42
884	49	M	Bangkok	0.36	neg	40001	pos	4	SV	SV	SV	MD	no			61
885	32	M	Bangkok	0.15	neg	1245.1	pos	1	AZ				no			39
886	50	M	Bangkok	0.19	neg	73.4	pos	2	SP	SP			no			37
887	41	M	Bureerum	0.09	neg	12108.6	pos	2	จำไม่ได้	MD			no			412
888	55	M	Nonthaburi	0.04	neg	6381.2	pos	2	AZ	AZ			no			60
889	39	M	Bangkok	0.06	neg	1152.2	pos	3	SV	SV	SV		no			26
890	43	F	Bangkok	0.36	neg	13903.3	pos	3	AZ	AZ	AZ		no			33
891	27	F	Supanburi	0.03	neg	3055.4	pos	2	AZ	AZ			no			51
892	39	F	Nonthaburi	1.64	pos	4784.9	pos	2	AZ	AZ			no			52
893	31	M	Bangkok	0.02	neg	204.4	pos	2	AZ	AZ			no			34
894	51	F	Bangkok	0.07	neg	18332	pos	3	AZ	AZ	AZ		no			50
895	43	M	Bangkok	0.39	neg	2085.1	pos	3	SV	SV	SV		no			21
896	33	F	Pathomthani	0.03	neg	486	pos	2	AZ	AZ			no			28
897	60	F	Bangkok	0.08	neg	40001	pos	4	SV	SV	SV	MD	no			28
898	44	M	Bangkok	0.11	neg	12111.1	pos	3	AZ	AZ	AZ		no			63
899	45	M	Bangkok	0.19	neg	11965	pos	3	AZ	AZ	AZ		no			24
900	39	F	Bangkok	0.04	neg	188.7	pos	2	AZ	AZ			no			89
901	50	F	Nonthaburi	0.05	neg	11693.4	pos	3	SP	SP	SP		no			34
902	57	F	Supanburi	0.05	neg	731.6	pos	2	AZ	AZ			no			33
903	41	F	Nonthaburi	0.11	neg	32394.3	pos	4	SV	SV	SV	MD	no			82
904	37	M	Naorn SriThammaraj	0.04	neg	20293.3	pos	3	AZ	AZ	AZ		no			42
905	53	F	Bangkok	0.09	neg	40001	pos	4	SV	SV	SV	PZ	no			87
906	36	M	Bangkok	0.07	neg	0	neg	0					no			41
907	52	F	Nonthaburi	0.06	neg	40001	pos	3	SV	SV	SV		no			53
908	59	M	Bangkok	0.03	neg	132.9	pos	2	AZ	AZ			no			31
909	27	F	Bangkok	0.04	neg	14785	pos	3	AZ	AZ	AZ		no			33
910	43	M	Nonthaburi	0.09	neg	2503.2	pos	3	SV	SV	SV		no			19
911	25	F	Bangkok	0.09	neg	40001	pos	4	SV	SV	SV	PZ	no			38
912	29	M	Bangkok	0.11	neg	0	neg	0					no			37
913	22	F	Bangkok	0.25	neg	40001	pos	4	SV	SV	SV	PZ	no			51
914	27	M	Bangkok	0.06	neg	0	neg	0					no			53
915	27	F	Bangkok	0.12	neg	13816.1	pos	4	SV	SV	SV	PZ	no			48
916	21	F	Nonthaburi	0.36	neg	36223.9	pos	4	SV	SV	SV	PZ	no			11
917	24	F	Bangkok	0.61	neg	32590.8	pos	4	SV	SV	SV	PZ	no			52
918	48	F	Bangkok	0.06	neg	148.2	pos	2	AZ	AZ			no			62
919	55	M	Bangkok	0.03	neg	21860.4	pos	3	AZ	AZ	AZ		no			7
920	50	M	Bangkok	0.11	neg	848.6	pos	2	AZ	AZ			no			18
921	45	F	Bangkok	0.3	neg	3441.5	pos	3	SV	SV	SV		no			7
922	38	M	Bangkok	0.03	neg	7136.4	pos	3	AZ	AZ	AZ		no			19
923	30	M	Bangkok	1.07	neg	3478.2	pos	2	AZ	AZ			no			27
924	28	M	Nonthaburi	0.09	neg	3424.8	pos	3	SP	SP	SP		no			102
925	31	F	Bangkok	5.95	pos	40001	pos	2	AZ	AZ			yes	2021-11-16	*	47
926	49	M	Aungtong	0.09	neg	544.9	pos	3	SV	SV	SV		no			27
927	45	M	Kanchanaburi	0.08	neg	22376	pos	3	SP	SP	SP		no			1018
928	48	M	prachubkerekan	0.05	neg	12806.6	pos	3	SV	SV	SV		no			32
929	50	M	Bangkok	0.19	neg	2338.1	pos	3	AZ	AZ	AZ		no			49
930	34	M	Samut prakarn	0.04	neg	5224.3	pos	2	AZ	AZ			no			50
931	32	M	Nonthaburi	0.09	neg	937.3	pos	2	AZ	PZ			no			20
932	49	F	Bangkok	0.08	neg	40001	pos	3	AZ	AZ	AZ		no			59
933	31	F	Bangkok	0.05	neg	40001	pos	4	SV	SV	SV	MD	no			61
934	57	M	Bangkok	0.05	neg	28596.4	pos	3	AZ	AZ	AZ		no			49
935	27	F	Bangkok	0.05	neg	19689.5	pos	4	SV	SV	SV	PZ	no			35
936	44	M	Nonthaburi	0.24	neg	29047.8	pos	4	SV	SV	SV	MD	no			50
937	33	F	Samut prakarn	0.12	neg	404.1	pos	2	AZ	AZ			no			26
938	45	M	Nonthaburi	0.05	neg	21691.6	pos	3	AZ	AZ	AZ		no			64
939	40	M	Bangkok	0.03	neg	22185.9	pos	3	AZ	AZ	AZ		no			41
940	21	M	Bangkok	0.05	neg	719.7	pos	2	AZ	AZ			no			67
941	57	M	Bangkok	0.13	neg	16462.2	pos	2	AZ	AZ			no			29
942	20	F	Bangkok	0.07	neg	1623.6	pos	3	SV	SV	SV		no			41
943	35	F	Nakorn Pathom	0.18	neg	40001	pos	3	AZ	AZ	AZ		no			68
944	43	M	Bangkok	0.1	neg	11756.2	pos	3	AZ	AZ	AZ		no			35
945	44	F	Bangkok	0.02	neg	24024.3	pos	3	AZ	AZ	AZ		no			30
946	48	M	Nakorn Pathom	0.04	neg	588.4	pos	2	AZ	PZ			no			77
947	28	F	Bangkok	0.02	neg	1217.8	pos	2	AZ	PZ			no			30
948	37	M	Bangkok	0.04	neg	31692.9	pos	3	AZ	AZ	AZ		no			55
949	39	F	Nonthaburi	0.24	neg	27554.7	pos	3	AZ	AZ	AZ		no			33
950	42	M	Bangkok	0.48	neg	16181.6	pos	3	SV	SV	SV		no			65
951	53	M	Nonthaburi	0.1	neg	2782.2	pos	4	SV	SV	SV	AZ	no			33
952	43	M	Samut prakarn	3.62	pos	8202.5	pos	2	SV	SV			yes	2021-06-29		60
953	34	F	Bangkok	0.07	neg	38455.8	pos	3	AZ	AZ	AZ		no			79
954	52	M	Bangkok	6.05	pos	4456.3	pos	3	SV	SV	SV		no			7
955	28	M	Samut prakarn	2.13	pos	189.1	pos	2	SP	SP			yes	2021-10-01		89
956	26	F	Samut prakarn	2.47	pos	307.5	pos	2	SP	SP			yes	2021-07-01		164
957	29	F	Kanchanaburi	0.05	neg	47.5	neg	2	SP	SP			no			92
958	47	M	Bangkok	0.14	neg	10006.7	pos	5	SV	SV	SV	AZ	no			61
959	48	F	Bangkok	0.05	neg	40001	pos	4	SV	SV	SV	PZ	no			62
960	59	F	Bangkok	0.09	neg	264.3	pos	2	AZ	AZ			no			37
961	35	F	Bangkok	0.37	neg	22235.1	pos	4	SV	SV	SV	PZ	no			321
962	36	M	Bangkok	0.33	neg	40001	pos	4	SV	SV	SV	MD	no			57
963	34	M	Supanburi	0.14	neg	3210.9	pos	2	AZ	MD			no			34
964	38	F	Bangkok	0.07	neg	149.7	pos	2	AZ	AZ			no			48
965	36	M	Supanburi	0.02	neg	8084.2	pos	2	MD	MD			no			98
966	54	M	Bangkok	0.05	neg	1044.4	pos	2	AZ	AZ			no			1335
967	22	M	Bangkok	0.93	neg	8913.9	pos	2	AZ	AZ			no			83
968	47	F	Bangkok	2.69	pos	2491.3	pos	3	SV	SV	SV		yes	2021-07-26		85
969	27	M	Nonthaburi	0.02	neg	0	neg	0					no			56
970	59	M	Nakorn Pathom	0.08	neg	1114	pos	3	SV	AZ	AZ		no			69
971	58	F	Nonthaburi	0.07	neg	993.9	pos	3	SV	SV	SV		no			84
972	24	F	Nonthaburi	0.11	neg	11463.1	pos	3	SV	SV	SV		no			67
973	27	M	Nonthaburi	0.05	neg	2469.5	pos	3	SV	SV	SV		no			21
974	32	F	Nakorn Pathom	0.06	neg	758.4	pos	3	SV	SV	SV		no			89
975	41	M	Nonthaburi	0.04	neg	4036.9	pos	3	ไม่ระบุ	ไม่ระบุ	ไม่ระบุ		no			94
976	50	F	Nakorn Pathom	0.08	neg	4618.1	pos	3	SP	SP	SP		no			1380
977	49	M	Bangkok	0.08	neg	3723	pos	3	SP	SP	SP		no			47
978	43	M	Bangkok	0.02	neg	14	neg	1	AZ				no			128
979	23	M	Bangkok	0.12	neg	34290.1	pos	4	SV	SV	SV	MD	no			42
980	26	F	Bangkok	0.09	neg	2009.3	pos	2	AZ	PZ			no			119
981	41	F	Bangkok	1.04	neg	10568.9	pos	3	SV	SV	SV		no			75
982	50	F	Bangkok	0.02	neg	20383.6	pos	3	AZ	AZ	AZ		no			74
983	30	M	Bangkok	0.43	neg	4429.7	pos	3	SV	SV	SV		no			35
984	20	F	Nakorn Sawan	1.6	pos	19843	pos	2	AZ	AZ			no			58
985	62	F	Bangkok	0.05	neg	753	pos	2	AZ	AZ			no			31
986	32	M	Bangkok	0.05	neg	15126.5	pos	3	SV	AZ	AZ		no			74
987	59	M	Bangkok	0.2	neg	30445.8	pos	4	SV	SV	SV	PZ	no			32
988	49	M	Nonthaburi	0.02	neg	1167.2	pos	2	AZ	PZ			no			16
989	39	M	Nonthaburi	0.55	neg	2691.2	pos	3	SV	SV	SV		no			13
990	57	F	Bangkok	0.04	neg	29629.9	pos	3	AZ	AZ	AZ		no			71
991	56	F	Samut prakarn	0.02	neg	2650.7	pos	3	AZ	AZ	AZ		no			8
992	52	M	Bangkok	0.04	neg	6963.9	pos	3	AZ	AZ	AZ		no			14
993	51	F	Bangkok	0.19	neg	10358	pos	3	AZ	AZ	AZ		no			45
994	50	F	Bangkok	0.03	neg	8133.3	pos	3	AZ	AZ	AZ		no			25
995	28	F	Bangkok	0.02	neg	506.9	pos	2	AZ	AZ			no			8
996	33	M	Bangkok	0.88	neg	13423	pos	3	SV	SV	SV		no			32
997	41	F	Chonburi	0.22	neg	4809.4	pos	3	SV	SV	SV		no			31
998	59	M	Bangkok	0.03	neg	2002.1	pos	2	AZ	AZ			no			37
999	48	F	Bangkok	0.11	neg	9299.4	pos	3	AZ	AZ	AZ		no			9
1000	41	F	Nakorn Rachasema	0.08	neg	1438.2	pos	3	SV	SV	SV		no			17
1001	49	M	Rayong	0.25	neg	930.8	pos	3	SV	SV	SV		no			17
1002	27	F	Nonthaburi	0.1	neg	21297.1	pos	3	AZ	AZ	AZ		no			46
1003	29	F	Bangkok	0.02	neg	20236.7	pos	3	AZ	AZ	AZ		no			9
1004	52	M	Bangkok	0.03	neg	71.2	pos	2	AZ	AZ			no
1005	34	F	Bangkok	0.94	neg	7145.8	pos	2	AZ	AZ			yes	2021-04-01		39
1006	56	F	Samut prakarn	0.1	neg	9593.1	pos	3	SP	SP	SP		no			1229
1007	33	M	Bangkok	0.33	neg	21805.2	pos	3	SV	SV	SV		yes	2021-08-01	*	51
1008	20	M	Bangkok	0.86	neg	588.3	pos	2	AZ	AZ			no			1290
1009	52	M	Bangkok	0.05	neg	631.1	pos	2	AZ	AZ			no			1293
1010	44	M	Bangkok	0.29	neg	641.8	pos	5	SV	SV	SV	SP	no			18
1011	53	F	Nonthaburi	0.05	neg	1372.4	pos	3	SV	SV	SV		no			18
1012	59	M	Bangkok	0.03	neg	13456.4	pos	3	AZ	AZ	AZ		no			18
1013	45	F	Nakorn Pathom	0.03	neg	26173.9	pos	3	AZ	AZ	AZ		no			13
1014	36	M	Bangkok	0.36	neg	4372.1	pos	3	SV	SV	SV		no			48
1015	26	F	Bangkok	0.04	neg	726.7	pos	3	AZ	AZ	AZ		no			49
1016	37	F	Bangkok	0.11	neg	25892.6	pos	3	AZ	AZ	AZ		no			34
1017	28	M	Bangkok	0.08	neg	40001	pos	3	SV	AZ	AZ		no			21
1018	38	F	Nakorn Pathom	0.59	neg	5375.6	pos	2	AZ	PZ			yes	2021-07-31		1357
1019	30	F	Nakorn Rachasema	0.27	neg	4132.8	pos	3	SV	SV	SV		no			46
1020	38	F	Bangkok	0.16	neg	98.5	pos	2	SP	SP			no			81
1021	36	M	Bangkok	2.24	pos	26597.9	pos	3	SV	SV	SV		yes	2021-07-01		25
1022	57	M	Nonthaburi	0.08	neg	11459.3	pos	3	AZ	AZ	AZ		no			38
1023	33	F	Nonthaburi	0.04	neg	40001	pos	3	AZ	AZ	AZ		no			42
1024	23	M	Bangkok	0.03	neg	18662.2	pos	4	SV	SV	SV	MD	no			55
1025	41	F	Nonthaburi	3.88	pos	9519.6	pos	3	SP	SP	SP		no			1409
1026	41	M	Bangkok	0.04	neg	1340.7	pos	2	AZ	AZ			no			65
1027	24	M	Rachaburi	0.25	neg	3863.5	pos	2	AZ	AZ			no			32
1028	46	M	Nonthaburi	0.03	neg	32839.7	pos	3	SV	AZ	AZ		no			84
1029	24	F	Bangkok	0.02	neg	3998.6	pos	3	AZ	AZ	AZ		no			67
1030	25	M	Samut prakarn	0.07	neg	31569.4	pos	3	AZ	AZ	AZ		no			85
1031	25	M	Bangkok	0.08	neg	40001	pos	3	SV	AZ	AZ		no			113
1032	60	F	Bangkok	0.08	neg	41	neg	2	AZ	AZ			no			968
1033	32	M	Nonthaburi	0.08	neg	311.9	pos	2	AZ	AZ			no			68
1034	18	F	Samut sakorn	0.18	neg	16096.9	pos	3	SP	SP	SP		no			81
1035	46	F	Bangkok	0.26	neg	40001	pos	4	SV	SV	SV	PZ	no			59
1036	47	M	Nonthaburi	0.03	neg	20652.8	pos	3	AZ	AZ	AZ		no			88
1037	28	F	Nakorn Pathom	0.13	neg	40001	pos	4	SV	SV	SV	PZ	no			1005
1038	27	M	Nonthaburi	0.04	neg	6636	pos	3	AZ	AZ	AZ		no			189
1039	32	F	Bangkok	0.07	neg	382	pos	2	AZ	AZ			no			208
1040	41	M	Nonthaburi	0.05	neg	13484	pos	3	AZ	AZ	AZ		no			36
1041	39	M	Bangkok	0.06	neg	103.5	pos	2	AZ	AZ			no			97
1042	56	M	Nonthaburi	0.1	neg	5057	pos	3	SV	AZ	AZ		no			97
1043	40	F	Bangkok	0.09	neg	2393.8	pos	2	AZ	AZ			no			106
1044	44	M	Samut prakarn	0.04	neg	9072.3	pos	2	SV	AZ			no			41
1045	41	M	Nonthaburi	0.17	neg	3658.6	pos	3	SV	SV	SV		no			145
1046	36	M	Nonthaburi	0.41	neg	6719.3	pos	3	SV	SV	SV		no			109
1047	31	M	Pathomthani	0.06	neg	369.5	pos	2	AZ	AZ			no			70
1048	30	M	Nonthaburi	0.09	neg	39578.1	pos	3	SV	SV	SV		no			97
1049	33	M	Bangkok	0.02	neg	507.9	pos	2	AZ	AZ			no			12
1050	32	F	Bangkok	0.29	neg	13873.6	pos	4	SV	SV	SV	PZ	no			112
1051	37	M	Nakorn Rachasema	0.06	neg	5519.1	pos	3	SV	SV	SV		no			142
1052	35	M	Bangkok	0.03	neg	1134.1	pos	2	AZ	AZ			no			130
1053	44	M	Kanchanaburi	0.03	neg	18560.4	pos	3	SV	AZ	AZ		no			130
1054	32	F	Bangkok	0.04	neg	546.2	pos	2	AZ	AZ			no			76
1055	33	F	Rachaburi	0.33	neg	143	pos	2	SV	AZ			no			131
1056	25	M	Bangkok	0.04	neg	7846.2	pos	4	SV	SV	SV	MD	no			42
1057	59	M	Bangkok	0.1	neg	25847.2	pos	3	AZ	AZ	AZ		no			11
1058	39	M	Bangkok	0.04	neg	15781.3	pos	3	SP	SP	SP		no			112
1059	54	M	Pathomthani	0.05	neg	18047.4	pos	3	AZ	AZ	AZ		no			106
1060	39	M	Bangkok	0.02	neg	300.9	pos	2	AZ	AZ			no			64
1061	52	F	Bangkok	0.06	neg	3204	pos	3	SV	SV	SV		no			130
1062	35	F	Bangkok	1.42	pos	33243.6	pos	3	SV	AZ	AZ		yes	2021-06-16		121
1063	31	M	Bangkok	0.22	neg	40001	pos	3	SV	SV	SV		no			120
1064	59	M	Samut prakarn	0.08	neg	14818	pos	3	AZ	AZ	AZ		no			113
1065	50	M	Bangkok	1.15	neg	38638.9	pos	3	SP	SP	SP		no			62
1066	42	M	Bangkok	0.1	neg	3981.4	pos	3	SV	SV	SV		no			119
1067	39	F	Samut prakarn	0.03	neg	1396.2	pos	2	AZ	AZ			no			130
1068	39	F	Bangkok	0.05	neg	9662.3	pos	3	AZ	AZ	AZ		no			68
1069	41	M	Nakorn Pathom	0.11	neg	32316	pos	3	AZ	AZ	AZ		no			1007
1070	43	F	Bangkok	0.03	neg	40001	pos	3	AZ	AZ	AZ		no			80
1071	42	M	Bangkok	0.24	neg	14694.7	pos	2	AZ	AZ			no			75
1072	32	F	Nonthaburi	0.02	neg	10082.4	pos	3	AZ	AZ	AZ		no			75
1073	40	M	Bangkok	0.13	neg	745.8	pos	2	AZ	AZ			no			44
1074	46	M	Bangkok	0.11	neg	19235.9	pos	3	AZ	AZ	AZ		no			103
1075	45	M	Samut prakarn	0.64	neg	2223	pos	3	SV	SV	SV		yes	2021-06-13		95
1076	53	M	Samut prakarn	0.29	neg	11508.6	pos	3	AZ	AZ	AZ		no			65
1077	39	M	Bangkok	0.03	neg	30968.2	pos	3	AZ	AZ	AZ		no			68
1078	48	F	Bangkok	0.06	neg	21863.1	pos	3	AZ	AZ	AZ		no			135
1079	42	M	Bangkok	0.53	neg	22766.3	pos	3	SV	AZ	AZ		no			145
1080	48	F	Bangkok	0.03	neg	17294.7	pos	3	SV	SV	SV		no			124
1081	40	M	Nonthaburi	0.08	neg	17679.3	pos	3	SV	SV	SV		no			165
1082	28	F	Bangkok	0.1	neg	27347.8	pos	4	SV	SV	SV	PZ	no			64
1083	32	M	Payao	0.05	neg	35455.4	pos	4	SV	SV	SV	PZ	no			125
1084	30	F	Bangkok	0.02	neg	1217.9	pos	2	PZ	PZ			no			77
1085	26	F	Bangkok	0.48	neg	27626.7	pos	2	MD	MD			no			73
1086	36	M	Bangkok	0.43	neg	12063.4	pos	3	SV	SV	SV		no			59
1087	58	M	Bangkok	0.07	neg	21712.4	pos	3	AZ	AZ	AZ		no			151
1088	29	F	Bangkok	0.22	neg	11466.7	pos	3	SP	SP	SP		no			150
1089	49	M	Bangkok	0.03	neg	1310.1	pos	2	AZ	AZ			no			150
1090	39	F	Pathomthani	0.04	neg	502.5	pos	2	AZ	AZ			no			61
1091	36	F	Bangkok	0.04	neg	1212.4	pos	2	AZ	AZ			no			61
1092	42	M	Bangkok	0.11	neg	8949.7	pos	3	AZ	AZ	AZ		no			119
1093	40	F	Bangkok	0.05	neg	1474.9	pos	2	AZ	AZ			no			71
1094	31	F	Surin	0.07	neg	40001	pos	4	SV	SV	SV	MD	no			77
1095	36	M	Bangkok	0.02	neg	615.6	pos	2	AZ	AZ			no			53
1096	47	M	Chomporn	0.17	neg	1727.4	pos	3	SV	SV	SV		no			69
1097	28	M	Bangkok	0.02	neg	1337.5	pos	2	AZ	AZ			no			122
1098	42	F	Nonthaburi	0.13	neg	40001	pos	4	SV	SV	SV	PZ	no			80
1099	42	F	Bangkok	0.23	neg	18044.9	pos	4	SV	SV	SV	PZ	no			135
1100	46	F	Bangkok	0.02	neg	12523	pos	3	AZ	AZ	AZ		no			14
1101	28	M	Bangkok	0.07	neg	5581	pos	3	SP	SP	SP		no			14
1102	50	F	Bangkok	0.03	neg	40001	pos	3	AZ	AZ	AZ		no			63
1103	44	M	Bangkok	0.11	neg	22307.2	pos	4	SV	SV	SV	PZ	no			74
1104	47	M	Samut prakarn	0.04	neg	9535.4	pos	3	AZ	AZ	AZ		no			47
1105	49	M	Chonburi	0.05	neg	855.5	pos	2	AZ	AZ			no			14
1106	41	F	Nonthaburi	0.03	neg	16572.7	pos	3	AZ	AZ	AZ		no			77
1107	36	M	Bangkok	0.42	neg	11394.5	pos	3	AZ	AZ	AZ		no			41
1108	41	M	Bangkok	0.03	neg	391	pos	2	AZ	AZ			no			52
1109	43	M	Bangkok	0.19	neg	582.5	pos	2	AZ	AZ			no			74
1110	42	F	Bangkok	0.03	neg	40001	pos	4	SV	SV	SV	PZ	no			104
1111	53	M	Bangkok	2.22	pos	40001	pos	3	AZ	AZ	AZ		no			21
1112	39	M	Bangkok	0.04	neg	0	neg	1	จำไม่ได้				no			119
1113	50	M	Bangkok	0.03	neg	8624.7	pos	3	AZ	AZ	AZ		no			122
1114	29	F	Bangkok	0.05	neg	40001	pos	4	SV	SV	SV	MD	no			118
1115	37	M	Pechaboon	0.1	neg	27473.6	pos	3	AZ	AZ	AZ		no			146
1116	26	M	Srisaket	0.06	neg	8770.9	pos	3	AZ	AZ	AZ		no			42
1117	31	M	Nonthaburi	0.07	neg	40001	pos	4	SV	SV	SV	MD	no			64
1118	45	M	Nonthaburi	0.31	neg	40001	pos	4	AZ	AZ	AZ	MD	no			76
1119	54	M	Nakorn Pathom	0.06	neg	40001	pos	3	AZ	AZ	AZ		no			44
1120	33	M	Nonthaburi	0.04	neg	650.8	pos	3	SV	SV	SV		no			44
1121	27	M	Bangkok	0.22	neg	16869.4	pos	3	SV	SV	SV		no			44
1122	32	F	Bangkok	0.06	neg	13616.2	pos	4	SV	SV	SV	PZ	no			44
1123	18	M	Nakorn Rachasema	0.09	neg	12190.1	pos	2	PZ	PZ			no			77
1124	40	F	Bangkok	0.9	neg	22126.8	pos	3	SV	AZ	AZ		yes	2021-10-01		151
1125	38	M	Trad	0.06	neg	7617.5	pos	3	SP	SP	SP		no			1021
1126	42	M	Trad	0.1	neg	18.7	neg	2	SP	SP			no			40
1127	25	M	Samut prakarn	0.64	neg	13913.8	pos	3	SV	AZ	AZ		yes	2021-08-06	*	138
1128	24	F	Bangkok	0.13	neg	27780.8	pos	3	AZ	AZ	AZ		no			75
1129	43	M	Bangkok	0.06	neg	4.6	neg	2	SP	SP			no			40
1130	24	M	Bangkok	0.14	neg	219.6	pos	2	AZ	AZ			no			51
1131	31	M	Pattalung	0.02	neg	144.9	pos	2	AZ	AZ			no			141
1132	21	M	Bangkok	0.03	neg	40001	pos	3	SV	AZ	AZ		no			152
1133	46	F	Bangkok	0.41	neg	1216	pos	3	SP	SP	SP		no			77
1134	21	M	Kanchanaburi	0.14	neg	40001	pos	3	SV	AZ	AZ		no			125
1135	21	M	Bangkok	0.22	neg	1915.2	pos	2	AZ	AZ			no			69
1136	21	M	Kanchanaburi	0.06	neg	20492.1	pos	3	SV	AZ	AZ		no			75
1137	21	M	Bangkok	0.43	neg	172.7	pos	2	SP	SP			no			127
1138	22	M	Kanchanaburi	0.07	neg	214.9	pos	2	SV	AZ			no			138
1139	21	M	Kanchanaburi	0.1	neg	868.1	pos	2	SV	AZ			no			95
1140	31	F	Nonthaburi	0.22	neg	40001	pos	4	SV	SV	SV	PZ	no			60
1141	22	M	Udornthani	0.09	neg	710.3	pos	2	SV	AZ			no			81
1142	58	F	Bangkok	2.43	pos	24902.8	pos	3	SV	SV	SV		no			55
1143	28	F	Rachaburi	0.23	neg	92.8	pos	2	SP	SP			no			34
1144	27	M	Nakorn Pathom	0.09	neg	1150.4	pos	2	SV	AZ			no			74
1145	43	M	Nonthaburi	0.07	neg	7608.4	pos	3	SV	SV	SV		no			52
1146	30	M	Bangkok	0.04	neg	20681.1	pos	3	AZ	AZ	AZ		no			57
1147	45	F	Nonthaburi	0.05	neg	188.8	pos	2	AZ	AZ			no			80
1148	53	F	Nonthaburi	0.3	neg	27193.3	pos	4	SV	SV	SV	PZ	no			63
1149	54	M	Bangkok	0.03	neg	379.6	pos	2	AZ	AZ			no			128
1150	32	M	Bangkok	0.03	neg	10426.7	pos	3	AZ	AZ	AZ		no			89
1151	45	M	Bangkok	0.06	neg	6946	pos	3	AZ	AZ	AZ		no			132
1152	48	M	Nonthaburi	0.22	neg	1170.8	pos	2	AZ	PZ			no			1075
1153	47	F	Bangkok	0.06	neg	4685.3	pos	3	SV	SV	SV		no			32
1154	43	F	Nonthaburi	0.09	neg	10732.4	pos	3	AZ	AZ	AZ		no			68
1155	37	F	Nonthaburi	0.02	neg	12731.8	pos	3	AZ	AZ	AZ		no			135
1156	51	M	Bangkok	0.01	neg	502.7	pos	2	AZ	AZ			no			74
1157	50	M	Bangkok	0.04	neg	777.8	pos	2	AZ	AZ			no			87
1158	48	F	Bangkok	0.06	neg	27692.7	pos	3	AZ	AZ	AZ		no			136
1159	22	M	Ayuttaya	0.6	neg	1986.8	pos	3	SV	SV	SV		no			82
1160	23	M	Bangkok	0.12	neg	3050.7	pos	3	SV	SV	SV		no			64
1161	59	M	Nonthaburi	0.02	neg	3103.3	pos	3	AZ	AZ	AZ		no			126
1162	29	M	Bangkok	0.06	neg	2924.1	pos	3	AZ	AZ	AZ		no			28
1163	51	M	Bangkok	0.08	neg	40001	pos	3	SV	AZ	AZ		no			34
1164	37	M	Bangkok	0.07	neg	30234.6	pos	3	AZ	AZ	AZ		no			64
1165	29	M	Bangkok	7.12	pos	18036.4	pos	2	AZ	AZ			no			69
1166	54	M	Nonthaburi	0.05	neg	2839.7	pos	2	AZ	AZ			no			68
1167	25	F	Pechaboon	0.06	neg	13808.7	pos	3	AZ	AZ	AZ		no			143
1168	27	F	Naorn SriThammaraj	0.05	neg	10024.4	pos	3	AZ	AZ	AZ		no			126
1169	35	M	Bangkok	0.2	neg	7360	pos	3	SV	SV	SV		no			156
1170	34	F	Bangkok	0.29	neg	40001	pos	4	SV	SV	SV	MD	no			76
1171	44	M	Bangkok	0.04	neg	16435.8	pos	3	AZ	AZ	AZ		no			146
1172	36	F	Samut sakorn	0.61	neg	652.3	pos	2	AZ	AZ			no			77
1173	32	F	Nakorn Sawan	0.16	neg	18233.3	pos	4	SV	SV	SV	PZ	no			77
1174	35	F	Nonthaburi	0.43	neg	2561.7	pos	3	SV	SV	SV		no
1175	55	M	Bangkok	0.91	neg	40001	pos	3	AZ	AZ	AZ		no			142
1176	45	M	Bangkok	0.04	neg	4956.5	pos	3	SV	SV	SV		no			175
1177	42	F	Kanchanaburi	0.03	neg	349.8	pos	2	AZ	AZ			no			133
1178	33	M	Bangkok	0.08	neg	31591.4	pos	4	SP	SP	SP	MD	no			69
1179	45	F	Bangkok	3.76	pos	7314.4	pos	2	AZ	AZ			yes	2021-10-31	*	59
1180	28	M	Lopburi	0.69	neg	37045.1	pos	5	SV	SV	SV	MD	no			104
1181	22	F	Amnaj charoen	0.76	neg	40001	pos	4	SV	SV	SV	PZ	yes	2021-08-01		65
1182	36	M	Bangkok	2.12	pos	20964.7	pos	3	SP	SP	SP		yes	2021-07-16		146
1183	34	M	Bangkok	0.05	neg	4774.9	pos	3	SV	SV	SV		no			102
1184	52	M	Bangkok	0.05	neg	9985.6	pos	3	AZ	AZ	AZ		no			138
1185	30	M	Bangkok	0.09	neg	25217.2	pos	3	AZ	AZ	AZ		no			138
1186	53	M	Nonthaburi	0.61	neg	16489.2	pos	4	SV	SV	SV	PZ	no			91
1187	33	F	Bangkok	0.17	neg	31912.7	pos	4	SV	SV	SV	PZ	no			144
1188	24	F	Bangkok	0.05	neg	16599	pos	4	SV	SV	SV	PZ	no			54
1189	39	M	Supanburi	3.74	pos	34321.1	pos	2	MD	MD			no			146
1190	38	F	Supanburi	0.02	neg	7252.2	pos	2	AZ	PZ			no			71
1191	23	F	Rachaburi	0.03	neg	40001	pos	3	AZ	AZ	AZ		no			89
1192	58	M	Nonthaburi	0.06	neg	16722.1	pos	4	SV	SV	SV	MD	no			109
1193	38	F	Nakorn Pathom	0.06	neg	15120.6	pos	4	SV	SV	SV	PZ	no			6
1194	40	M	Nonthaburi	0.15	neg	38744	pos	3	AZ	AZ	AZ		no			133
1195	31	M	Bangkok	0.04	neg	550.5	pos	2	AZ	AZ			no			95
1196	58	F	Samut prakarn	0.05	neg	13866.1	pos	3	AZ	AZ	AZ		no			85
1197	58	F	Nonthaburi	0.04	neg	5181.9	pos	3	AZ	AZ	AZ		no			138
1198	34	M	Bangkok	0.05	neg	5912.3	pos	3	AZ	AZ	AZ		no			62
1199	28	M	Bangkok	0.18	neg	13204	pos	3	AZ	AZ	AZ		no			167
1200	23	M	Nonthaburi	0.1	neg	23021.9	pos	3	AZ	AZ	AZ		no			167
1201	52	M	Nonthaburi	0.13	neg	19222.2	pos	3	AZ	AZ	AZ		no			78
1202	47	M	Bangkok	1.02	neg	1229.9	pos	2	AZ	AZ			yes	2021-10-01		105
1203	55	M	Bangkok	0.06	neg	40001	pos	3	AZ	AZ	AZ		no			95
1204	57	F	Bangkok	0.06	neg	27992.6	pos	4	SV	SV	SV	PZ	no			140
1205	34	M	Nonthaburi	0.24	neg	384.5	pos	2	AZ	AZ			no			110
1206	55	M	Samut prakarn	0.08	neg	2176.6	pos	3	SV	SV	SV		no			79
1207	51	M	Bangkok	0.02	neg	291.9	pos	2	AZ	AZ			no			108
1208	49	M	Bangkok	0.02	neg	4476	pos	3	AZ	AZ	AZ		no			103
1209	28	F	Bangkok	0.66	neg	1090.4	pos	2	AZ	AZ			no			86
1210	40	M	Nakorn Pathom	0.57	neg	3060.3	pos	2	AZ	AZ			no			99
1211	43	M	Nakorn Pathom	0.04	neg	23083.5	pos	3	SV	SV	SV		no			165
1212	40	M	Kanchanaburi	0.17	neg	37936.3	pos	3	SV	AZ	AZ		no			175
1213	56	M	Bangkok	0.06	neg	315.8	pos	2	AZ	AZ			no			104
1214	37	M	Chonburi	0.07	neg	141	pos	2	AZ	AZ			no			1124
1215	18	M	Pisanulok	3.48	pos	437.6	pos	2	SP	SP			no			1127
1216	48	M	Pathomthani	0.04	neg	17905.9	pos	3	AZ	AZ	AZ		no			81
1217	37	F	Nakorn Pathom	0.04	neg	4619	pos	3	SV	SV	SV		no			41
1218	28	M	Ayuttaya	1.82	pos	40001	pos	3	SV	AZ	AZ		no			106
1219	42	F	Bangkok	0.08	neg	38763	pos	3	AZ	AZ	AZ		no			126
1220	22	F	Bangkok	0.1	neg	11900.6	pos	3	SV	SV	SV		no			79
1221	41	M	Bangkok	0.71	neg	17536.4	pos	4	SV	SV	SV	MD	no			155
1222	42	F	Nonthaburi	0.25	neg	19871.5	pos	4	SV	SV	SV	PZ	no			64
1223	49	M	Pechaboon	0.36	neg	349.4	pos	2	AZ	AZ			no			194
1224	52	M	Bangkok	0.12	neg	4755	pos	3	SV	SV	SV		no			95
1225	25	M	Bangkok	0.22	neg	40001	pos	3	SV	SV	SV		no			104
1226	27	M	Bangkok	0.06	neg	40001	pos	3	SV	SV	SV		no			105
1227	25	F	Bangkok	0.03	neg	805	pos	2	AZ	AZ			no			105
1228	47	F	Bangkok	0.02	neg	0	neg	0					no			49
1229	47	F	Bangkok	3.91	pos	2984.2	pos	3	SV	SV	SV		yes	2021-09-01	*	107
1230	44	M	Bangkok	0.04	neg	531.8	pos	2	AZ	AZ			no			106
1231	31	F	Nakorn Pathom	0.02	neg	8380.2	pos	3	AZ	AZ	AZ		no			107
1232	35	F	Bangkok	0.06	neg	2894.4	pos	3	SV	SV	SV		no			55
1233	53	F	Bangkok	0.29	neg	16773.4	pos	3	SV	SV	SV		no			96
1234	36	M	Nakorn Pathom	2.46	pos	789.2	pos	2	SP	SP			yes	2021-08-01		83
1235	40	F	Bangkok	0.13	neg	40001	pos	4	SV	SV	SV	MD	no			248
1236	52	F	Bangkok	0.14	neg	288.9	pos	2	AZ	AZ			no			80
1237	41	M	Nakorn Pathom	0.11	neg	362.9	pos	2	SV	AZ			no			112
1238	43	M	Bangkok	0.12	neg	20106.7	pos	4	SV	SV	SV	PZ	no			112
1239	37	M	Nakorn Pathom	0.18	neg	9481	pos	3	AZ	AZ	AZ		no			114
1240	34	M	Nakorn Pathom	0.07	neg	7492.9	pos	3	SP	SV	SV		no			112
1241	24	M	Nakorn Sawan	0.23	neg	7718.4	pos	3	SV	AZ	AZ		no			94
1242	43	M	Bangkok	0.03	neg	13078.1	pos	3	AZ	AZ	AZ		no			155
1243	34	F	Nakorn Pathom	0.17	neg	24695.8	pos	3	SV	SV	SV		no			64
1244	26	F	Bangkok	0.4	neg	35363.2	pos	4	SV	SV	SV	PZ	no			117
1245	43	M	Bangkok	0.1	neg	8144.9	pos	4	SV	SV	SV	PZ	no			79
1246	25	F	Rachaburi	0.09	neg	26228.3	pos	3	SV	AZ	AZ		no			121
1247	48	F	Pathomthani	0.2	neg	40001	pos	3	AZ	AZ	AZ		no			111
1248	44	M	Pathomthani	0.12	neg	5897.9	pos	3	AZ	AZ	AZ		no			122
1249	28	F	Samut prakarn	0.23	neg	30324.6	pos	3	AZ	AZ	AZ		no			157
1250	25	F	Bangkok	0.02	neg	15451.2	pos	3	AZ	AZ	AZ		no			88
1251	21	M	Bangkok	0.03	neg	1106.7	pos	2	AZ	AZ			no			134
1252	22	F	Samut songkram	0.03	neg	377.2	pos	2	AZ	AZ			no			132
1253	53	F	Bangkok	0.04	neg	35008.6	pos	3	AZ	AZ	AZ		no			136
1254	33	M	Bangkok	0.08	neg	783	pos	2	AZ	PZ			no			93
1255	26	F	Bangkok	0.1	neg	142.4	pos	2	AZ	AZ			no			98
1256	46	F	Bangkok	0.14	neg	31053.5	pos	3	AZ	AZ	AZ		no			109
1257	44	F	Nakorn Pathom	0.02	neg	30584.6	pos	3	AZ	AZ	AZ		no			8
1258	40	M	Nonthaburi	0.08	neg	33237.1	pos	3	AZ	AZ	AZ		no			161
1259	31	F	Bangkok	0.13	neg	19299.8	pos	4	SV	SV	SV	PZ	no			101
1260	29	F	Bureerum	0.06	neg	965.2	pos	3	SV	SV	SV		no			129
1261	31	F	Bangkok	0.05	neg	4096.7	pos	3	AZ	AZ	AZ		no			31
1262	37	M	Nonthaburi	0.05	neg	236.6	pos	2	AZ	AZ			no			87
1263	45	M	Bangkok	0.26	neg	698.3	pos	2	AZ	AZ			no			125
1264	47	M	Bangkok	0.09	neg	5060.1	pos	3	SV	SV	SV		no			107
1265	28	M	Bangkok	0.46	neg	22733.8	pos	4	SV	SV	SV	PZ	no			53
1266	32	F	Bangkok	0.12	neg	23504.9	pos	3	AZ	AZ	AZ		no			104
1267	48	F	Bangkok	0.09	neg	28915	pos	4	SV	SV	SV	PZ	no			114
1268	56	F	Nonthaburi	0.03	neg	3705	pos	3	SV	SV	SV		no			13
1269	27	F	Bangkok	0.55	neg	30147.3	pos	4	SV	SV	SV	PZ	no			58
1270	29	F	Bangkok	0.05	neg	36946.2	pos	3	AZ	AZ	AZ		no			58
1271	27	M	Bangkok	0.06	neg	6785.7	pos	3	AZ	AZ	AZ		no			104
1272	56	M	Bangkok	0.07	neg	830.6	pos	3	SV	SV	SV		no			129
1273	33	M	Bangkok	0.07	neg	7557.5	pos	3	PZ	PZ	PZ		no			129
1274	49	F	Bangkok	0.03	neg	2446.4	pos	3	AZ	AZ	AZ		no			163
1275	41	F	Bangkok	0.03	neg	11685.5	pos	4	SV	SV	SV	PZ	no			115
1276	22	F	Nonthaburi	0.33	neg	33743.1	pos	4	SV	SV	SV	MD	no			107
1277	31	F	Nonthaburi	0.04	neg	2486.7	pos	3	SP	SP	SP		no			54
1278	22	F	Bangkok	0.05	neg	19653.2	pos	4	SV	SV	SV	MD	no			112
1279	38	M	Bangkok	1.22	neg	5267.7	pos	4	SV	SV	SV	MD	no			91
1280	41	F	Bangkok	0.02	neg	9509.7	pos	3	AZ	AZ	AZ		no			108
1281	46	M	Bangkok	0.04	neg	1778.3	pos	2	SV	AZ			no			119
1282	49	F	Nonthaburi	0.18	neg	18296.4	pos	3	AZ	AZ	AZ		no			145
1283	37	M	Nakorn Panom	0.04	neg	230.2	pos	2	AZ	AZ			no			147
1284	38	M	Nonthaburi	0.03	neg	15375.4	pos	3	AZ	AZ	AZ		no			159
1285	42	F	Bangkok	0.02	neg	39795.6	pos	3	AZ	AZ	AZ		no			118
1286	45	M	Bangkok	1.32	neg	24524.7	pos	4	SV	SV	SV	MD	no			155
1287	26	F	Bangkok	0.04	neg	14370	pos	3	AZ	AZ	AZ		no			179
1288	43	M	Bangkok	0.06	neg	28713.3	pos	3	AZ	AZ	AZ		no			89
1289	47	F	Bangkok	0.45	neg	10420.8	pos	4	SV	SV	SV	AZ	no			113
1290	31	F	Bangkok	4.12	pos	7590.5	pos	2	SP	SP			yes	2021-10-07	*	90
1291	29	M	Bangkok	0.1	neg	18716.9	pos	3	SV	SV	SV		no			94
1292	48	M	Pathomthani	0.04	neg	1321.5	pos	2	AZ	AZ			no			1181
1293	44	F	Bangkok	0.05	neg	1697.6	pos	2	AZ	AZ			yes	2021-09-01	*	119
1294	28	M	Bangkok	0.05	neg	19029.9	pos	2	MD	MD			no			103
1295	32	F	Bangkok	0.12	neg	39646	pos	2	MD	MD			no			103
1296	55	M	Nonthaburi	0.18	neg	15417.5	pos	3	AZ	AZ	AZ		no			144
1297	34	M	Bangkok	0.05	neg	16158.9	pos	4	SV	SV	SV	PZ	no			112
1298	37	M	Pathomthani	0.11	neg	548.2	pos	2	AZ	AZ			no			101
1299	32	F	Nonthaburi	0.1	neg	14834.7	pos	4	SV	SV	SV	AZ	no			118
1300	52	F	Nonthaburi	0.04	neg	40001	pos	4	SV	SV	SV	PZ	no			116
1301	27	M	Bangkok	0.41	neg	32715.8	pos	3	AZ	AZ	AZ		no			103
1302	31	M	Nonthaburi	0.04	neg	3226.9	pos	3	SP	SP	SP		no			120
1303	45	M	Nakorn Pathom	0.1	neg	5654.5	pos	2	AZ	MD			no			115
1304	28	F	Nakorn Pathom	0.11	neg	40001	pos	4	SV	SV	SV	PZ	no			1182
1305	24	F	Nonthaburi	0.38	neg	33183.4	pos	4	SV	SV	SV	PZ	no			192
1306	28	M	Bangkok	0.08	neg	10285.9	pos	2	AZ	PZ			no			92
1307	36	M	Bangkok	0.13	neg	19654.8	pos	3	AZ	AZ	AZ		no			119
1308	40	F	Bangkok	0.12	neg	38146.6	pos	4	SV	SV	SV	PZ	no			1202
1309	36	F	Bangkok	0.49	neg	9061.9	pos	3	AZ	AZ	AZ		no			105
1310	40	M	Bangkok	0.04	neg	19304.9	pos	4	SV	SV	SV	PZ	no			105
1311	44	F	Bangkok	0.06	neg	18547.9	pos	4	SV	SV	SV	PZ	no			166
1312	34	M	Bangkok	0.39	neg	19758.8	pos	3	AZ	AZ	AZ		no			38
1313	31	F	Bangkok	0.15	neg	11256.6	pos	3	ไม่มีข้อมูล	ไม่มีข้อมูล	ไม่มีข้อมูล		no			93
1314	42	M	Bangkok	0.04	neg	8127.3	pos	4	SV	SV	SV	PZ	no			84
1315	56	F	Bangkok	0.04	neg	8820.4	pos	3	SV	SV	SV		no			134
1316	44	F	Bangkok	0.24	neg	29143.8	pos	4	SV	SV	SV	PZ	no			1234
1317	51	M	Pathomthani	0.06	neg	3919.6	pos	3	AZ	AZ	AZ		no			92
1318	23	F	Bangkok	0.24	neg	40001	pos	3	SV	SV	SV		no			126
1319	51	F	Bangkok	2.72	pos	16180.4	pos	3	AZ	AZ	AZ		no			52
1320	32	M	Samut sakorn	0.08	neg	40001	pos	3	AZ	AZ	AZ		no			124
1321	50	F	Rachaburi	0.04	neg	5933.6	pos	3	AZ	AZ	AZ		no			129
1322	52	M	Bangkok	0.04	neg	2017.1	pos	3	ไม่มีข้อมูล	ไม่มีข้อมูล	ไม่มีข้อมูล		no			65
1323	63	F	Bangkok	0.03	neg	24108.8	pos	3	AZ	AZ	AZ		no			122
1324	53	M	Bangkok	0.05	neg	679.1	pos	2	AZ	PZ			no			47
1325	52	F	Samut prakarn	0.06	neg	12821.2	pos	3	SV	SV	SV		no			133
1326	40	F	Samut prakarn	0.04	neg	984.5	pos	2	SV	AZ			no			102
1327	47	M	Bangkok	0.4	neg	1930.6	pos	2	AZ	AZ			no			102
1328	46	F	Bangkok	0.07	neg	39768.7	pos	4	SV	SV	SV	PZ	no			70
1329	50	F	Bangkok	0.07	neg	30075.1	pos	3	AZ	AZ	AZ		no			137
1330	47	M	Nonthaburi	0.04	neg	5848.4	pos	3	AZ	AZ	AZ		no			136
1331	35	M	Bangkok	0.04	neg	383.6	pos	2	AZ	AZ			no			95
1332	32	M	Nonthaburi	0.05	neg	5220.5	pos	3	SV	SV	SV		no			138
1333	35	M	Bangkok	0.05	neg	401.7	pos	2	AZ	AZ			no			155
1334	29	M	Trang	0.32	neg	17425.1	pos	4	SV	SV	SV	PZ	no			132
1335	22	F	Bangkok	0.24	neg	14463.3	pos	3	SV	AZ	AZ		yes	2021-10-20		40
1336	26	M	Bangkok	0.13	neg	17953.8	pos	4	SV	SV	SV	MD	no			92
1337	27	M	Bangkok	0.51	neg	14546.6	pos	4	SV	SV	SV	PZ	no			92
1338	50	F	Bangkok	0.08	neg	26755.7	pos	3	AZ	AZ	AZ		no			13
1339	39	M	Bangkok	0.04	neg	16540.1	pos	4	SV	SV	SV	PZ	no			1356
1340	32	M	Bangkok	0.25	neg	1959.4	pos	2	SV	AZ			no			99
1341	34	M	Trad	0.18	neg	1830.4	pos	2	AZ	PZ			no			82
1342	56	M	Chonburi	0.07	neg	12450	pos	3	AZ	AZ	AZ		no			47
1343	27	M	Chonburi	0.79	neg	12659	pos	3	AZ	AZ	AZ		no			143
1344	49	F	Bangkok	0.63	neg	26903.6	pos	3	AZ	AZ	AZ		no			116
1345	34	M	Bangkok	0.07	neg	24786.8	pos	4	SV	SV	SV	MD	no			174
1346	33	F	Bangkok	0.06	neg	35254.7	pos	4	SV	SV	SV	PZ	no			151
1347	31	F	Bangkok	0.22	neg	9657.6	pos	4	SV	SV	SV	PZ	no			96
1348	33	M	Nonthaburi	0.04	neg	37803	pos	4	SV	SV	SV	PZ	no			113
1349	22	F	Nakorn Pathom	0.34	neg	2012.5	pos	2	AZ	AZ			no			31
1350	21	F	Nakorn Pathom	0.23	neg	31110.9	pos	4	SV	SV	SV	PZ	no			27
1351	43	M	Nonthaburi	0.05	neg	16312.4	pos	3	AZ	AZ	AZ		no			118
1352	42	M	Bangkok	1.06	neg	40001	pos	3	AZ	AZ	AZ		no			141
1353	52	F	Nakorn Rachasema	0.16	neg	2260.3	pos	3	SV	SV	SV		no			45
1354	36	F	Bangkok	0.06	neg	24965.6	pos	4	SV	SV	SV	PZ	no			144
1355	52	F	Samut prakarn	0.29	neg	15034.3	pos	3	AZ	AZ	AZ		no			133
1356	21	F	Samut prakarn	2.15	pos	3043.4	pos	2	AZ	AZ			yes	2021-09-01	*	123
1357	45	M	Bangkok	0.97	neg	4458.1	pos	4	SV	SV	SV	AZ	yes	2021-06-01		176
1358	49	F	Bangkok	0.02	neg	33809.7	pos	3	AZ	AZ	AZ		no			180
1359	20	F	Bangkok	0.08	neg	19126.8	pos	4	SV	SV	SV	PZ	no			180
1360	52	M	Bangkok	0.03	neg	26935.9	pos	3	AZ	AZ	AZ		no			134
1361	49	F	Bangkok	0.02	neg	9403.4	pos	3	AZ	AZ	AZ		no			36
1362	45	M	Bangkok	0.02	neg	11379.4	pos	3	AZ	AZ	AZ		no			146
1363	26	F	Bangkok	0.04	neg	6335.3	pos	4	SV	SV	SV	PZ	no			96
1364	53	F	Bangkok	0.03	neg	6190.2	pos	3	AZ	AZ	AZ		no			140
1365	36	F	Bangkok	0.07	neg	13735.6	pos	3	SP	SP	SP		no
1366	47	F	Bangkok	0.03	neg	12435	pos	3	AZ	AZ	AZ		no			90
1367	36	F	Nakorn Pathom	0.06	neg	19950.7	pos	3	SV	AZ	AZ		no			102
1368	39	F	Bangkok	0.08	neg	40001	pos	3	AZ	AZ	AZ		no
1369	45	M	Nakorn Pathom	0.05	neg	32538.3	pos	3	AZ	AZ	AZ		no			59
1370	30	F	Roiet	0.06	neg	1649.3	pos	3	SV	AZ	AZ		no			17
1371	23	F	Bangkok	0.06	neg	27423.5	pos	4	SV	SV	SV	PZ	no			70
1372	36	F	Chonburi	0.63	neg	23827.1	pos	3	SV	AZ	AZ		no			24
1373	38	F	Pathomthani	0.04	neg	14244.6	pos	3	AZ	AZ	AZ		no			13
1374	43	M	Pathomthani	0.83	neg	10448.1	pos	3	SP	SP	SP		no			141
1375	27	M	Samut sakorn	0.07	neg	1258.6	pos	2	SV	AZ			no			8
1376	39	F	Bangkok	0.55	neg	9888.7	pos	4	SV	SV	SV	PZ	no			404
1377	52	F	Samut prakarn	0.09	neg	579.5	pos	2	AZ	AZ			no			31
1378	41	M	Samut sakorn	0.06	neg	16127	pos	3	SV	AZ	AZ		no			24
1379	26	M	Bangkok	0.02	neg	14609.5	pos	3	AZ	AZ	AZ		no			165
1380	26	M	Samut sakorn	1.68	pos	2974.6	pos	2	SV	AZ			yes	2021-09-23		11
1381	31	F	Samut sakorn	1.18	neg	1707.8	pos	2	SV	AZ			no			15
1382	29	F	Bangkok	0.04	neg	16688.2	pos	3	AZ	AZ	AZ		no			8
1383	35	F	Nonthaburi	0.15	neg	3906.3	pos	3	SP	SP	SP		no			7
1384	54	M	Bangkok	0.04	neg	5428.4	pos	3	AZ	AZ	AZ		no			40
1385	37	M	Nonthaburi	0.86	neg	15120.7	pos	3	SV	SV	SV		no			1504
1386	49	M	Bangkok	0.03	neg	30324	pos	3	AZ	AZ	AZ		no			46
1387	19	M	Bangkok	0.23	neg	5015.4	pos	3	SV	SV	SV		no			21
1388	33	F	Bangkok	0.02	neg	297.3	pos	2	AZ	AZ			no			22
1389	52	F	Nonthaburi	0.15	neg	40001	pos	4	SV	SV	SV	MD	no			25
1390	33	F	Bangkok	0.27	neg	34686	pos	3	AZ	AZ	AZ		no			35
1391	27	M	Bangkok	0.27	neg	1236.5	pos	1	MD				no			12
1392	45	F	Bangkok	0.01	neg	35216.4	pos	4	SV	SV	SV	MD	no			23
1393	52	F	Samut prakarn	0.12	neg	3095	pos	3	SV	SV	SV		no			36
1394	53	F	Samut prakarn	0.14	neg	37765.8	pos	4	SV	SV	SV	PZ	no			19
1395	40	M	Nonthaburi	0.46	neg	36876.4	pos	3	AZ	AZ	AZ		no			47
1396	44	M	Nakorn Pathom	0.02	neg	11946.4	pos	3	AZ	AZ	AZ		no			10
1397	52	M	Bangkok	0.03	neg	2377.7	pos	3	SV	SV	SV		no			34
1398	30	M	Bangkok	0.14	neg	1295.2	pos	3	SV	SV	SV		no			20
1399	47	F	Bangkok	0.03	neg	8810.9	pos	2	MD	MD			no			35
1400	42	M	Bangkok	0.6	neg	25103.5	pos	4	SV	SV	SV	PZ	no			32
1401	49	F	Nakorn Rachasema	0.03	neg	17722.9	pos	3	AZ	AZ	AZ		no			13
1402	48	F	Bangkok	0.08	neg	16363.1	pos	3	AZ	AZ	AZ		no			70
1403	47	M	Bangkok	0.02	neg	408.6	pos	2	AZ	AZ			no			55
1404	31	F	Nonthaburi	0.79	neg	19718.7	pos	4	AZ	AZ	AZ	MD	no			19
1405	25	M	Bangkok	0.02	neg	15243	pos	3	AZ	AZ	AZ		no			49
1406	47	F	Nakorn Pathom	0.02	neg	1074.9	pos	2	AZ	AZ			no			21
1407	37	M	Bangkok	0.06	neg	1273.8	pos	3	SV	SV	SV		no			48
1408	36	M	Bangkok	0.08	neg	2846.7	pos	3	SV	SV	SV		no			18
1409	25	M	Nonthaburi	8.86	pos	3354.2	pos	2	SP	SV			yes	2021-12-18	*	11
1410	29	M	Nonthaburi	0.04	neg	677.2	pos	2	AZ	AZ			no			16
1411	30	M	Bangkok	0.74	neg	35215.2	pos	4	SV	SV	SV	PZ	no			28
1412	51	M	Bangkok	0.04	neg	16390.5	pos	4	SV	SV	SV	PZ	no			27
1413	49	M	Nakorn Pathom	0.05	neg	1449.1	pos	2	AZ	AZ			no			86
1414	37	M	Bangkok	0.14	neg	40001	pos	4	SV	SV	SV	MD	no			8
1415	39	M	Bangkok	0.26	neg	442.2	pos	2	AZ	AZ			no			93
1416	34	F	Bangkok	0.04	neg	10205.3	pos	4	SV	SV	SV	PZ	no			33
1417	28	M	Bangkok	0.05	neg	1111.9	pos	4	SV	SV	SV	AZ	no			15
1418	41	M	Samut prakarn	0.06	neg	3266.6	pos	3	SV	SV	SV		no			31
1419	42	F	Nonthaburi	0.15	neg	23613.4	pos	4	SV	SV	SV	PZ	no			37
1420	26	F	Bangkok	0.06	neg	2196.6	pos	2	SV	AZ			no			38
1421	49	F	Samut prakarn	0.1	neg	11.1	neg	2	SV	SV			no			69
1422	49	M	Bangkok	0.29	neg	21454.4	pos	3	SV	SV	SV		no			42
1423	34	M	Bangkok	0.17	neg	6322.8	pos	3	AZ	AZ	AZ		no			8
1424	32	F	Bangkok	0.08	neg	6249.4	pos	4	SV	SV	SV	PZ	no			123
1425	45	M	Nakorn Pathom	0.03	neg	1327	pos	3	SV	SV	SV		no			71
1426	51	F	Nakorn Pathom	0.18	neg	25015.2	pos	4	SV	SV	SV	MD	no			43
1427	37	M	Bangkok	0.06	neg	14560.7	pos	3	AZ	AZ	AZ		no			51
1428	47	M	Bangkok	0.65	neg	103.4	pos	2	AZ	AZ			no			30
1429	43	M	Bangkok	0.07	neg	40001	pos	3	SV	SV	SV		no			33
1430	42	M	Samut sakorn	0.22	neg	5436.7	pos	3	SV	SV	SV		no			153
1431	29	M	Bangkok	0.07	neg	11250.9	pos	3	AZ	AZ	AZ		no			185
1432	45	F	Bangkok	1.28	neg	4630.9	pos	3	AZ	AZ	AZ		no			20
1433	55	F	Bangkok	0.07	neg	16559.7	pos	3	AZ	AZ	AZ		no			20
1434	56	M	Bangkok	0.04	neg	29538.9	pos	3	AZ	AZ	AZ		no			12
1435	62	F	Bangkok	0.05	neg	436.8	pos	3	AZ	AZ	AZ		no			13
1436	20	M	Bangkok	0.26	neg	21419.3	pos	2	MD	MD			no			8
1437	50	M	Bangkok	0.03	neg	9183.9	pos	3	AZ	AZ	AZ		no			1447
1438	46	M	Bangkok	0.07	neg	6807.8	pos	3	AZ	AZ	AZ		no			22
1439	32	F	Bangkok	0.03	neg	1724.2	pos	2	AZ	AZ			no			18
1440	40	M	Bangkok	0.02	neg	8252.5	pos	3	AZ	AZ	AZ		no			18
1441	35	M	Bangkok	0.02	neg	5210.2	pos	3	AZ	AZ	AZ		no			10
1442	47	F	Bangkok	0.06	neg	6011.1	pos	3	AZ	AZ	AZ		no			1471
1443	25	M	Bangkok	1.42	pos	4610.1	pos	2	AZ	AZ			no			20
1444	54	M	Nonthaburi	0.07	neg	3901.8	pos	3	SV	SV	SV		no			11
1445	49	M	Nonthaburi	0.21	neg	17828.3	pos	3	AZ	AZ	AZ		no			28
1446	59	M	Udornthani	0.06	neg	1273.1	pos	2	AZ	AZ			no			16
1447	56	F	Bangkok	2.2	pos	40001	pos	4	SV	SV	SV	PZ	yes	2021-06-26		178
1448	54	M	Nonthaburi	0.08	neg	442.8	pos	2	AZ	AZ			no			9
1449	35	F	Bangkok	0.07	neg	17848.7	pos	4	SV	SV	SV	MD	no			14
1450	25	M	Samut prakarn	1.31	neg	760.1	pos	2	PZ	PZ			no			14
1451	30	F	Bangkok	0.03	neg	12322.9	pos	4	AZ	AZ	AZ	PZ	no			14
1452	55	F	Bangkok	0.02	neg	20250.8	pos	3	AZ	AZ	AZ		no			21
1453	54	M	Pathomthani	0.04	neg	1195.8	pos	2	AZ	AZ			no			21
1454	53	M	Bangkok	0.04	neg	10054.9	pos	3	AZ	AZ	AZ		no			62
1455	39	F	Bangkok	0.08	neg	13092.4	pos	4	SV	SV	SV	MD	no			21
1456	22	M	Bangkok	0.15	neg	28772.1	pos	3	SP	SP	SP		no			21
1457	59	F	Samut prakarn	0.07	neg	5072.9	pos	3	AZ	AZ	AZ		no			22
1458	56	M	Aungtong	0.02	neg	18529.5	pos	3	AZ	AZ	AZ		no			15
1459	55	M	Bangkok	0.05	neg	4832.8	pos	3	AZ	AZ	AZ		no			20
1460	42	M	Bangkok	0.4	neg	13986	pos	3	AZ	AZ	AZ		no			19
1461	54	F	Bangkok	0.04	neg	8667.1	pos	3	SV	SV	SV		no			26
1462	41	M	Bangkok	0.03	neg	33266.9	pos	4	SV	SV	SV	MD	no			32
1463	55	F	Bangkok	0.03	neg	11170.4	pos	3	AZ	AZ	AZ		no			22
1464	24	M	Nakorn Pathom	0.04	neg	23158.6	pos	3	AZ	AZ	AZ		no			24
1465	31	F	Bangkok	0.06	neg	29984.3	pos	3	SV	AZ	AZ		no			19
1466	36	M	Bangkok	0.04	neg	496.6	pos	2	AZ	AZ			no			37
1467	30	F	Bangkok	0.09	neg	6630.7	pos	4	SV	SV	SV	PZ	no			41
1468	39	M	Nonthaburi	0.05	neg	6887.6	pos	3	AZ	AZ	AZ		no			1503
1469	49	F	Konkhan	0.04	neg	27544.8	pos	3	AZ	AZ	AZ		no			32
1470	34	M	Nonthaburi	0.11	neg	40001	pos	4	SV	SV	SV	MD	no			31
1471	46	M	Samut sakorn	1.5	pos	9073.4	pos	2	AZ	AZ			yes	2021-04-22		68
1472	48	F	Nonthaburi	0.18	neg	6813.8	pos	4	SV	SV	SV	PZ	no			25
1473	58	M	Bangkok	0.04	neg	6928	pos	3	AZ	AZ	AZ		no			26
1474	32	M	Bangkok	0.05	neg	1779.9	pos	3	AZ	AZ	AZ		no			11
1475	43	M	Bangkok	0.19	neg	19793.9	pos	3	AZ	AZ	AZ		no			38
1476	42	M	Bangkok	0.08	neg	6474.1	pos	3	AZ	AZ	AZ		no			13
1477	29	F	Nonthaburi	0.35	neg	40001	pos	3	AZ	AZ	AZ		no			29
1478	34	M	Nonthaburi	1.01	neg	28099.4	pos	3	SP	SP	SP		no			25
1479	50	F	Bangkok	1.51	pos	4334.4	pos	2	AZ	AZ			no			26
1480	38	F	Bangkok	0.06	neg	40001	pos	4	SV	SV	SV	PZ	no			38
1481	36	F	Kanchanaburi	0.17	neg	19007.5	pos	3	SP	SP	SP		no			166
1482	51	F	Bangkok	0.04	neg	1557.8	pos	2	AZ	AZ			no			32
1483	46	M	Nakorn Pathom	0.14	neg	267.6	pos	2	AZ	AZ			no			34
1484	22	M	Bangkok	0.06	neg	455	pos	2	AZ	AZ			no			30
1485	27	M	Bangkok	0.03	neg	1873.1	pos	3	AZ	AZ	AZ		no			199
1486	30	M	Bangkok	0.06	neg	410.3	pos	2	AZ	AZ			no			166
1487	41	M	Pisanulok	0.05	neg	20054.8	pos	3	SV	AZ	AZ		no			44
1488	40	M	Bangkok	0.1	neg	10009.4	pos	3	SV	SV	SV		no			8
1489	30	M	Bangkok	0.04	neg	2171.7	pos	2	SV	AZ			no			27
1490	39	F	Bangkok	0.03	neg	149.5	pos	2	AZ	AZ			no			34
1491	29	M	Nonthaburi	0.04	neg	31364.7	pos	3	AZ	AZ	AZ		no			13
1492	31	M	Bangkok	0.03	neg	6824.9	pos	3	AZ	AZ	AZ		no			13
1493	22	M	Bangkok	0.09	neg	22748.8	pos	3	AZ	AZ	AZ		no			35
1494	51	M	Bangkok	0.37	neg	40001	pos	3	AZ	AZ	AZ		no			35
1495	58	M	Bangkok	0.14	neg	9583.6	pos	3	AZ	AZ	AZ		no			27
1496	34	F	Bangkok	0.15	neg	40001	pos	4	SV	SV	SV	MD	no			42
1497	38	F	Bangkok	0.1	neg	1873.6	pos	3	SP	SP	SP		no			35
1498	34	F	Bangkok	0.03	neg	24131.8	pos	4	SV	SV	SV	PZ	no			35
1499	28	F	Bangkok	0.06	neg	20489.6	pos	3	AZ	AZ	AZ		no			17
1500	47	M	Bangkok	0.06	neg	16539.7	pos	3	AZ	AZ	AZ		no			24
1501	42	M	Bangkok	0.02	neg	40001	pos	4	SV	SV	SV	MD	no			27
1502	56	M	Nonthaburi	0.02	neg	778.5	pos	2	AZ	PZ			no			35
1503	37	M	Bangkok	2	pos	5184.4	pos	3	SP	SP	SP		yes	2021-08-23	*	27
1504	26	M	Surin	0.13	neg	23442.9	pos	3	SV	AZ	AZ		yes	2021-06-11		45
1505	41	M	Bangkok	0.02	neg	5162.9	pos	2	AZ	AZ			no			13
1506	48	M	Naorn SriThammaraj	0.23	neg	8512.3	pos	3	SV	AZ	AZ		no			29
1507	40	M	Nonthaburi	0.27	neg	17325.4	pos	4	SV	SV	SV	PZ	no			42
1508	42	F	Samut sakorn	0.81	neg	247.3	pos	2	AZ	AZ			yes	2021-08-01		14
1509	44	F	Nakorn Pathom	0.03	neg	10149	pos	3	AZ	AZ	AZ		no			47
1510	38	M	Bangkok	0.03	neg	1100.7	pos	2	SV	AZ			no			56
1511	50	M	Bangkok	0.22	neg	27026.5	pos	4	SV	SV	SV	MD	no			374
1512	41	M	Bangkok	0.13	neg	15303	pos	3	AZ	AZ	AZ		no			1508
1513	26	M	Nakorn Pathom	0.05	neg	1554.7	pos	2	AZ	AZ			no			52
1514	34	F	Bangkok	0.31	neg	7756.1	pos	3	AZ	AZ	AZ		no			201
1515	53	M	Nakorn Pathom	0.02	neg	15791.7	pos	3	SV	AZ	AZ		no			46
1516	28	M	Bangkok	0.04	neg	5755.1	pos	3	AZ	AZ	AZ		no			54
1517	47	F	Chachengsao	0.05	neg	20152.3	pos	4	SV	SV	SV	PZ	no			41
1518	31	M	Nonthaburi	0.04	neg	9545.6	pos	3	SV	AZ	AZ		no			40
1519	29	M	Bangkok	0.33	neg	40001	pos	4	SV	SV	SV	MD	no			34
1520	35	M	Bangkok	0.06	neg	11696	pos	3	AZ	AZ	AZ		no			54
1521	39	M	Bangkok	1.01	neg	3912	pos	3	AZ	AZ	AZ		no			30
